# Supplementary material for: Au36(SR)22 Nanocluster and a Periodic Pattern from Six to Fourteen Free Electrons in Core Size Evolution
Source: JACS Au. 2024 Apr 16;4(5):1928–34. doi: 10.1021/jacsau.4c00152 (PMC11134389; doi:10.1021/jacsau.4c00152)
Supplement: Supplementary file 2 — au4c00152_si_002.cif [file au4c00152_si_002.cif]

 
data_vial2a_au36s22
 
# start Validation Reply Form
_vrf_PLAT027_vial2a_au36s22
;
PROBLEM: _diffrn_reflns_theta_full value (too) Low ......      50.00 Degree
RESPONSE: Crystallography of nanoparticles are a known challenge due to poor 
;
_vrf_PLAT201_vial2a_au36s22
;
PROBLEM: Isotropic non-H Atoms in Main Residue(s) .......         88 Report
RESPONSE: Crystallography of nanoparticles are a known challenge due to poor 
scattering, unresolvable solvent, very small crystal size etc.
;
_vrf_PLAT602_vial2a_au36s22
;
PROBLEM: Solvent Accessible VOID(S) in Structure ........          ! Check 
RESPONSE: Crystallography of nanoparticles are a known challenge due to poor 
scattering, unresolvable solvent, very small crystal size etc.
;
_vrf_PLAT934_vial2a_au36s22
;
PROBLEM: Number of (Iobs-Icalc)/Sigma(W) > 10 Outliers ..         14 Check 
RESPONSE: Crystallography of nanoparticles are a known challenge due to poor 
scattering, unresolvable solvent, very small crystal size etc.
;
_vrf_PLAT971_vial2a_au36s22
;
PROBLEM: Check Calcd Resid. Dens.  0.98Ang From Au33            7.45 eA-3  
RESPONSE: Crystallography of nanoparticles are a known challenge due to poor 
scattering, unresolvable solvent, very small crystal size etc.
;
_vrf_PLAT242_vial2a_au36s22
;
PROBLEM: Low    'MainMol' Ueq as Compared to Neighbors of        C11 Check 
RESPONSE: Crystallography of nanoparticles are a known challenge due to poor 
scattering, unresolvable solvent, very small crystal size etc.
;
_vrf_PLAT342_vial2a_au36s22
;
PROBLEM: Low Bond Precision on  C-C Bonds ...............    0.06424 Ang.  
RESPONSE: Crystallography of nanoparticles are a known challenge due to poor 
scattering, unresolvable solvent, very small crystal size etc.
;
_vrf_PLAT360_vial2a_au36s22
;
PROBLEM: Short  C(sp3)-C(sp3) Bond  C71      - C74      .       1.32 Ang.  
RESPONSE: Crystallography of nanoparticles are a known challenge due to poor 
scattering, unresolvable solvent, very small crystal size etc.
;
_vrf_PLAT972_vial2a_au36s22
;
PROBLEM: Check Calcd Resid. Dens.  0.69Ang From Au33           -3.50 eA-3  
RESPONSE: Crystallography of nanoparticles are a known challenge due to poor 
scattering, unresolvable solvent, very small crystal size etc.
;
# end Validation Reply Form

_audit_creation_method            'SHELXL-2019/1'
_shelx_SHELXL_version_number      '2019/1'
_chemical_name_systematic         ?
_chemical_name_common             ?
_chemical_melting_point           ?
_chemical_formula_moiety          'C88 H198 Au36 S22, C7 H8' 
_chemical_formula_sum             'C95 H206 Au36 S22' 
_chemical_formula_weight          9144.70

loop_
 _atom_type_symbol
 _atom_type_description
 _atom_type_scat_dispersion_real
 _atom_type_scat_dispersion_imag
 _atom_type_scat_source
 'C'  'C'   0.0181   0.0091
 'International Tables Vol C Tables 4.2.6.8 and 6.1.1.4'
 'Au'  'Au'  -4.4197   7.2980
 'International Tables Vol C Tables 4.2.6.8 and 6.1.1.4'
 'S'  'S'   0.3331   0.5567
 'International Tables Vol C Tables 4.2.6.8 and 6.1.1.4'
 'H'  'H'   0.0000   0.0000
 'International Tables Vol C Tables 4.2.6.8 and 6.1.1.4'
 
_space_group_crystal_system       triclinic
_space_group_IT_number            2
_space_group_name_H-M_alt         'P -1'
_space_group_name_Hall            '-P 1'
 
_shelx_space_group_comment
;
The symmetry employed for this shelxl refinement is uniquely defined
by the following loop, which should always be used as a source of
symmetry information in preference to the above space-group names.
They are only intended as comments.
;
 
loop_
 _space_group_symop_operation_xyz
 'x, y, z'
 '-x, -y, -z'
 
_cell_length_a                    15.2750(5)
_cell_length_b                    20.4443(6)
_cell_length_c                    30.8045(9)
_cell_angle_alpha                 96.4955(14)
_cell_angle_beta                  90.6183(14)
_cell_angle_gamma                 111.5528(14)
_cell_volume                      8875.5(5)
_cell_formula_units_Z             2
_cell_measurement_temperature     200(2)
_cell_measurement_reflns_used     9476
_cell_measurement_theta_min       2.89
_cell_measurement_theta_max       70.01
 
_exptl_crystal_description        'plate'
_exptl_crystal_colour             'black'
_exptl_crystal_density_meas       ?
_exptl_crystal_density_method     ?
_exptl_crystal_density_diffrn     3.422          
_exptl_crystal_F_000              7944
_exptl_transmission_factor_min    ?
_exptl_transmission_factor_max    ?
_exptl_crystal_size_max           0.151
_exptl_crystal_size_mid           0.077
_exptl_crystal_size_min           0.015
_exptl_absorpt_coefficient_mu     56.930
_shelx_estimated_absorpt_T_min    ?
_shelx_estimated_absorpt_T_max    ?
_exptl_absorpt_correction_type    'multi-scan'
_exptl_absorpt_correction_T_min   0.0082
_exptl_absorpt_correction_T_max   0.0960
_exptl_absorpt_process_details    
;
Krause, L., Herbst-Irmer, R., Sheldrick G.M. & Stalke D.,
 J. Appl. Cryst. 48 (2015) 3-10.
;
_exptl_absorpt_special_details    ?
_diffrn_ambient_temperature       200(2)
_diffrn_radiation_wavelength      1.54178
_diffrn_radiation_type            CuK\a
_diffrn_source                    'ImuS microfocus sealed tube'
_diffrn_measurement_device_type   'apex duo with photon ii area detector'
_diffrn_measurement_method         '\f and \w scans'
_diffrn_detector_area_resol_mean  ?
_diffrn_reflns_number             104900
_diffrn_reflns_av_unetI/netI      0.1034
_diffrn_reflns_av_R_equivalents   0.1027
_diffrn_reflns_limit_h_min        -17
_diffrn_reflns_limit_h_max        18
_diffrn_reflns_limit_k_min        -24
_diffrn_reflns_limit_k_max        24
_diffrn_reflns_limit_l_min        -37
_diffrn_reflns_limit_l_max        35
_diffrn_reflns_theta_min          1.446
_diffrn_reflns_theta_max          70.747
_diffrn_reflns_theta_full         50.000
_diffrn_measured_fraction_theta_max   0.946
_diffrn_measured_fraction_theta_full  0.995
_diffrn_reflns_Laue_measured_fraction_max    0.946
_diffrn_reflns_Laue_measured_fraction_full   0.995
_diffrn_reflns_point_group_measured_fraction_max   0.946
_diffrn_reflns_point_group_measured_fraction_full  0.995
_reflns_number_total              32307
_reflns_number_gt                 23324
_reflns_threshold_expression      'I > 2\s(I)'
_reflns_Friedel_coverage          0.000
_reflns_Friedel_fraction_max      .
_reflns_Friedel_fraction_full     .
 
_reflns_special_details
;
 Reflections were merged by SHELXL according to the crystal
 class for the calculation of statistics and refinement.
 
 _reflns_Friedel_fraction is defined as the number of unique
 Friedel pairs measured divided by the number that would be
 possible theoretically, ignoring centric projections and
 systematic absences.
;
 
_computing_data_collection        ?
_computing_cell_refinement        ?
_computing_data_reduction         ?
_computing_structure_solution     ?
_computing_structure_refinement 'SHELXL-2019/1 (Sheldrick, 2019)'
_computing_molecular_graphics     ?
_computing_publication_material   ?
_refine_special_details           ?
_refine_ls_structure_factor_coef  Fsqd
_refine_ls_matrix_type            full
_refine_ls_weighting_scheme       calc
_refine_ls_weighting_details
'w=1/[\s^2^(Fo^2^)+(0.1185P)^2^] where P=(Fo^2^+2Fc^2^)/3'
_atom_sites_solution_primary      ?
_atom_sites_solution_secondary    ?
_atom_sites_solution_hydrogens    geom
_refine_ls_hydrogen_treatment     constr
_refine_ls_extinction_method      none
_refine_ls_extinction_coef        .
_refine_ls_number_reflns          32307
_refine_ls_number_parameters      907
_refine_ls_number_restraints      22
_refine_ls_R_factor_all           0.1167
_refine_ls_R_factor_gt            0.0881
_refine_ls_wR_factor_ref          0.2768
_refine_ls_wR_factor_gt           0.2495
_refine_ls_goodness_of_fit_ref    1.354
_refine_ls_restrained_S_all       1.354
_refine_ls_shift/su_max           0.029
_refine_ls_shift/su_mean          0.001
 
loop_
 _atom_site_label
 _atom_site_type_symbol
 _atom_site_fract_x
 _atom_site_fract_y
 _atom_site_fract_z
 _atom_site_U_iso_or_equiv
 _atom_site_adp_type
 _atom_site_occupancy
 _atom_site_site_symmetry_order  
 _atom_site_calc_flag
 _atom_site_refinement_flags_posn
 _atom_site_refinement_flags_adp
 _atom_site_refinement_flags_occupancy
 _atom_site_disorder_assembly
 _atom_site_disorder_group
C11 C 0.690(2) 0.2479(17) 0.9830(10) 0.065(7) Uiso 1 1 d . . . . .
C12 C 0.628(5) 0.263(4) 1.012(2) 0.16(2) Uiso 1 1 d . . . . .
H12A H 0.640915 0.314438 1.014311 0.241 Uiso 1 1 calc R U . . .
H12B H 0.563037 0.237007 1.000101 0.241 Uiso 1 1 calc R U . . .
H12C H 0.637175 0.250067 1.040315 0.241 Uiso 1 1 calc R U . . .
C13 C 0.662(4) 0.172(3) 0.9824(18) 0.118(15) Uiso 1 1 d . . . . .
H13A H 0.702249 0.155776 0.962904 0.177 Uiso 1 1 calc R U . . .
H13B H 0.670451 0.161712 1.012059 0.177 Uiso 1 1 calc R U . . .
H13C H 0.596313 0.148653 0.971845 0.177 Uiso 1 1 calc R U . . .
C14 C 0.798(5) 0.285(4) 1.001(2) 0.15(2) Uiso 1 1 d . . . . .
H14A H 0.838467 0.272757 0.979585 0.223 Uiso 1 1 calc R U . . .
H14B H 0.815862 0.337031 1.004893 0.223 Uiso 1 1 calc R U . . .
H14C H 0.806609 0.269502 1.028869 0.223 Uiso 1 1 calc R U . . .
C21 C 0.286(3) 0.144(3) 0.9222(16) 0.104(13) Uiso 1 1 d . . . . .
C22 C 0.310(4) 0.218(2) 0.9478(16) 0.109(13) Uiso 1 1 d . . . . .
H22A H 0.299846 0.250171 0.928560 0.163 Uiso 1 1 calc R U . . .
H22B H 0.269940 0.215146 0.972672 0.163 Uiso 1 1 calc R U . . .
H22C H 0.376490 0.237080 0.958594 0.163 Uiso 1 1 calc R U . . .
C23 C 0.304(3) 0.1068(19) 0.9533(12) 0.077(8) Uiso 1 1 d . . . . .
H23A H 0.290408 0.057863 0.940410 0.116 Uiso 1 1 calc R U . . .
H23B H 0.370190 0.128985 0.963813 0.116 Uiso 1 1 calc R U . . .
H23C H 0.263640 0.107051 0.977891 0.116 Uiso 1 1 calc R U . . .
C24 C 0.183(3) 0.109(3) 0.9016(16) 0.105(13) Uiso 1 1 d . . . . .
H24A H 0.173044 0.137204 0.879681 0.157 Uiso 1 1 calc R U . . .
H24B H 0.172281 0.060953 0.887543 0.157 Uiso 1 1 calc R U . . .
H24C H 0.138110 0.106293 0.924559 0.157 Uiso 1 1 calc R U . . .
C31 C 0.552(3) 0.100(2) 0.7655(15) 0.097(11) Uiso 1 1 d . . . . .
C32 C 0.654(3) 0.141(3) 0.7732(17) 0.112(14) Uiso 1 1 d . . . . .
H32A H 0.665544 0.174423 0.799875 0.167 Uiso 1 1 calc R U . . .
H32B H 0.686699 0.108198 0.776523 0.167 Uiso 1 1 calc R U . . .
H32C H 0.677896 0.166748 0.748250 0.167 Uiso 1 1 calc R U . . .
C33 C 0.537(3) 0.051(3) 0.7266(16) 0.107(13) Uiso 1 1 d . . . . .
H33A H 0.560100 0.077560 0.701693 0.160 Uiso 1 1 calc R U . . .
H33B H 0.569678 0.019206 0.729923 0.160 Uiso 1 1 calc R U . . .
H33C H 0.468775 0.023962 0.721403 0.160 Uiso 1 1 calc R U . . .
C34 C 0.522(3) 0.072(2) 0.8071(13) 0.088(10) Uiso 1 1 d . . . . .
H34A H 0.537875 0.111899 0.830759 0.132 Uiso 1 1 calc R U . . .
H34B H 0.454167 0.045786 0.804898 0.132 Uiso 1 1 calc R U . . .
H34C H 0.555070 0.041030 0.813418 0.132 Uiso 1 1 calc R U . . .
C41 C 0.238(3) 0.249(2) 0.7478(13) 0.087(10) Uiso 1 1 d . . . . .
C42 C 0.293(3) 0.204(2) 0.7263(15) 0.100(12) Uiso 1 1 d . . . . .
H42A H 0.312300 0.180421 0.748604 0.151 Uiso 1 1 calc R U . . .
H42B H 0.251839 0.167613 0.703539 0.151 Uiso 1 1 calc R U . . .
H42C H 0.348753 0.234514 0.713134 0.151 Uiso 1 1 calc R U . . .
C43 C 0.206(3) 0.287(2) 0.7159(13) 0.088(10) Uiso 1 1 d . . . . .
H43A H 0.171880 0.313895 0.731345 0.131 Uiso 1 1 calc R U . . .
H43B H 0.260206 0.318588 0.702643 0.131 Uiso 1 1 calc R U . . .
H43C H 0.163291 0.251687 0.693049 0.131 Uiso 1 1 calc R U . . .
C44 C 0.142(3) 0.195(3) 0.7692(16) 0.110(14) Uiso 1 1 d . . . . .
H44A H 0.160916 0.169014 0.790201 0.164 Uiso 1 1 calc R U . . .
H44B H 0.108568 0.222573 0.784058 0.164 Uiso 1 1 calc R U . . .
H44C H 0.100579 0.160597 0.745700 0.164 Uiso 1 1 calc R U . . .
C51 C 0.401(3) 0.449(3) 0.9288(16) 0.102(12) Uiso 1 1 d . . . . .
C52 C 0.386(3) 0.517(2) 0.9411(14) 0.091(10) Uiso 1 1 d . . . . .
H52A H 0.376426 0.536111 0.914468 0.137 Uiso 1 1 calc R U . . .
H52B H 0.330626 0.507926 0.958485 0.137 Uiso 1 1 calc R U . . .
H52C H 0.441704 0.551280 0.958282 0.137 Uiso 1 1 calc R U . . .
C53 C 0.303(3) 0.397(2) 0.8996(14) 0.094(11) Uiso 1 1 d . . . . .
H53A H 0.294462 0.419600 0.874427 0.140 Uiso 1 1 calc R U . . .
H53B H 0.308071 0.351293 0.889346 0.140 Uiso 1 1 calc R U . . .
H53C H 0.249018 0.389049 0.917957 0.140 Uiso 1 1 calc R U . . .
C54 C 0.417(4) 0.417(3) 0.9664(19) 0.128(17) Uiso 1 1 d . . . . .
H54A H 0.426101 0.373163 0.956525 0.192 Uiso 1 1 calc R U . . .
H54B H 0.472478 0.450112 0.984026 0.192 Uiso 1 1 calc R U . . .
H54C H 0.361399 0.406757 0.984229 0.192 Uiso 1 1 calc R U . . .
C61 C 0.873(3) 0.5556(19) 0.9628(12) 0.078(9) Uiso 1 1 d . . . . .
C62 C 0.929(3) 0.527(2) 0.9336(14) 0.093(11) Uiso 1 1 d . . . . .
H62A H 0.913686 0.530731 0.903194 0.140 Uiso 1 1 calc R U . . .
H62B H 0.995877 0.553123 0.940903 0.140 Uiso 1 1 calc R U . . .
H62C H 0.913131 0.476592 0.936963 0.140 Uiso 1 1 calc R U . . .
C63 C 0.901(3) 0.633(2) 0.9586(16) 0.108(13) Uiso 1 1 d . . . . .
H63A H 0.864870 0.653222 0.978061 0.162 Uiso 1 1 calc R U . . .
H63B H 0.968751 0.657611 0.966779 0.162 Uiso 1 1 calc R U . . .
H63C H 0.888920 0.638802 0.928299 0.162 Uiso 1 1 calc R U . . .
C64 C 0.896(3) 0.549(2) 1.0084(12) 0.085(10) Uiso 1 1 d . . . . .
H64A H 0.858453 0.568841 1.027984 0.127 Uiso 1 1 calc R U . . .
H64B H 0.880095 0.499406 1.011807 0.127 Uiso 1 1 calc R U . . .
H64C H 0.962841 0.575936 1.015748 0.127 Uiso 1 1 calc R U . . .
C71 C 0.916(3) 0.352(2) 0.8100(14) 0.089(10) Uiso 1 1 d . . . . .
C72 C 0.903(4) 0.302(3) 0.8419(17) 0.112(14) Uiso 1 1 d . . . . .
H72A H 0.836396 0.282418 0.848793 0.168 Uiso 1 1 calc R U . . .
H72B H 0.921852 0.262894 0.829536 0.168 Uiso 1 1 calc R U . . .
H72C H 0.941736 0.325829 0.868763 0.168 Uiso 1 1 calc R U . . .
C73 C 0.869(3) 0.308(2) 0.7628(15) 0.102(12) Uiso 1 1 d . . . . .
H73A H 0.801642 0.282644 0.765019 0.123 Uiso 1 1 calc R U . . .
H73B H 0.879477 0.340696 0.740807 0.123 Uiso 1 1 calc R U . . .
H73C H 0.899202 0.273760 0.754184 0.123 Uiso 1 1 calc R U . . .
C74 C 1.004(4) 0.381(3) 0.799(2) 0.139(19) Uiso 1 1 d . . . . .
H74A H 1.008577 0.414109 0.777802 0.167 Uiso 1 1 calc R U . . .
H74B H 1.044854 0.406349 0.825172 0.167 Uiso 1 1 calc R U . . .
H74C H 1.024970 0.343414 0.785945 0.167 Uiso 1 1 calc R U . . .
C81 C 0.717(3) 0.250(2) 0.6165(14) 0.090(10) Uiso 1 1 d . . . . .
C82 C 0.742(3) 0.288(2) 0.5776(15) 0.104(13) Uiso 1 1 d . . . . .
H82A H 0.773516 0.339190 0.587097 0.156 Uiso 1 1 calc R U . . .
H82B H 0.784443 0.270990 0.560441 0.156 Uiso 1 1 calc R U . . .
H82C H 0.684665 0.279906 0.559640 0.156 Uiso 1 1 calc R U . . .
C83 C 0.795(3) 0.263(2) 0.6486(16) 0.103(12) Uiso 1 1 d . . . . .
H83A H 0.829764 0.314541 0.655253 0.155 Uiso 1 1 calc R U . . .
H83B H 0.769802 0.243813 0.675479 0.155 Uiso 1 1 calc R U . . .
H83C H 0.837131 0.240580 0.636518 0.155 Uiso 1 1 calc R U . . .
C84 C 0.668(4) 0.173(3) 0.6085(19) 0.122(16) Uiso 1 1 d . . . . .
H84A H 0.615156 0.160763 0.587168 0.184 Uiso 1 1 calc R U . . .
H84B H 0.712684 0.151408 0.597038 0.184 Uiso 1 1 calc R U . . .
H84C H 0.645356 0.154641 0.635998 0.184 Uiso 1 1 calc R U . . .
C91 C 1.075(2) 0.4580(18) 0.6397(11) 0.074(8) Uiso 1 1 d . . . . .
C92 C 0.989(3) 0.436(3) 0.5982(16) 0.106(13) Uiso 1 1 d . . . . .
H92A H 0.927082 0.419678 0.610342 0.159 Uiso 1 1 calc R U . . .
H92B H 0.997646 0.477508 0.583272 0.159 Uiso 1 1 calc R U . . .
H92C H 0.994560 0.397893 0.577185 0.159 Uiso 1 1 calc R U . . .
C93 C 1.060(3) 0.387(2) 0.6584(16) 0.103(12) Uiso 1 1 d . . . . .
H93A H 0.999645 0.370529 0.672221 0.155 Uiso 1 1 calc R U . . .
H93B H 1.060326 0.350715 0.634571 0.155 Uiso 1 1 calc R U . . .
H93C H 1.111317 0.394334 0.680214 0.155 Uiso 1 1 calc R U . . .
C94 C 1.162(3) 0.481(2) 0.6199(12) 0.081(9) Uiso 1 1 d . . . . .
H94A H 1.171944 0.525298 0.608110 0.121 Uiso 1 1 calc R U . . .
H94B H 1.213065 0.488185 0.641793 0.121 Uiso 1 1 calc R U . . .
H94C H 1.162073 0.444565 0.596151 0.121 Uiso 1 1 calc R U . . .
C101 C 1.208(3) 0.750(2) 0.5975(13) 0.082(9) Uiso 1 1 d . . . . .
C102 C 1.212(4) 0.698(3) 0.5572(17) 0.118(15) Uiso 1 1 d . . . . .
H10A H 1.163106 0.694178 0.534866 0.177 Uiso 1 1 calc R U . . .
H10B H 1.273835 0.716068 0.545114 0.177 Uiso 1 1 calc R U . . .
H10C H 1.200004 0.651202 0.566135 0.177 Uiso 1 1 calc R U . . .
C103 C 1.279(4) 0.758(3) 0.633(2) 0.14(2) Uiso 1 1 d . . . . .
H10D H 1.273729 0.791346 0.657189 0.170 Uiso 1 1 calc R U . . .
H10E H 1.268309 0.712256 0.642518 0.170 Uiso 1 1 calc R U . . .
H10F H 1.342139 0.777122 0.621497 0.170 Uiso 1 1 calc R U . . .
C104 C 1.222(5) 0.825(3) 0.583(2) 0.14(2) Uiso 1 1 d . . . . .
H10I H 1.174639 0.819425 0.560132 0.211 Uiso 1 1 calc R U . . .
H10G H 1.214240 0.855742 0.608774 0.211 Uiso 1 1 calc R U . . .
H10H H 1.285120 0.846226 0.572932 0.211 Uiso 1 1 calc R U . . .
C111 C 1.165(2) 0.9422(17) 0.7445(10) 0.068(7) Uiso 1 1 d . . . . .
C112 C 1.147(3) 0.985(2) 0.7844(14) 0.094(11) Uiso 1 1 d . . . . .
H11A H 1.161091 0.967010 0.810892 0.141 Uiso 1 1 calc R U . . .
H11B H 1.187024 1.034695 0.785010 0.141 Uiso 1 1 calc R U . . .
H11C H 1.080455 0.979508 0.783329 0.141 Uiso 1 1 calc R U . . .
C113 C 1.145(3) 0.966(2) 0.7023(13) 0.088(10) Uiso 1 1 d . . . . .
H11D H 1.157589 0.937267 0.677506 0.133 Uiso 1 1 calc R U . . .
H11E H 1.078288 0.960935 0.700164 0.133 Uiso 1 1 calc R U . . .
H11F H 1.184856 1.016122 0.701846 0.133 Uiso 1 1 calc R U . . .
C114 C 1.269(3) 0.953(3) 0.7462(16) 0.103(12) Uiso 1 1 d . . . . .
H11G H 1.282104 0.926074 0.720494 0.155 Uiso 1 1 calc R U . . .
H11H H 1.306963 1.003679 0.746360 0.155 Uiso 1 1 calc R U . . .
H11I H 1.284940 0.936925 0.772833 0.155 Uiso 1 1 calc R U . . .
C121 C 1.0862(19) 0.6507(15) 0.8118(9) 0.056(6) Uiso 1 1 d . . . . .
C122 C 1.175(4) 0.703(3) 0.7920(17) 0.113(14) Uiso 1 1 d . . . . .
H12D H 1.181810 0.751675 0.801821 0.170 Uiso 1 1 calc R U . . .
H12E H 1.231245 0.694914 0.801876 0.170 Uiso 1 1 calc R U . . .
H12F H 1.167620 0.693940 0.760010 0.170 Uiso 1 1 calc R U . . .
C123 C 1.104(3) 0.668(2) 0.8619(13) 0.091(10) Uiso 1 1 d . . . . .
H12G H 1.114678 0.718351 0.870512 0.137 Uiso 1 1 calc R U . . .
H12H H 1.048571 0.638688 0.876117 0.137 Uiso 1 1 calc R U . . .
H12I H 1.159213 0.658738 0.870962 0.137 Uiso 1 1 calc R U . . .
C124 C 1.070(2) 0.5759(17) 0.7990(10) 0.068(7) Uiso 1 1 d . . . . .
H12J H 1.058717 0.564722 0.767165 0.102 Uiso 1 1 calc R U . . .
H12K H 1.125356 0.566435 0.808067 0.102 Uiso 1 1 calc R U . . .
H12L H 1.014714 0.546386 0.813223 0.102 Uiso 1 1 calc R U . . .
C131 C 0.905(3) 0.836(2) 0.5804(13) 0.084(9) Uiso 1 1 d . . . . .
C132 C 0.891(3) 0.767(2) 0.5532(15) 0.099(12) Uiso 1 1 d . . . . .
H13D H 0.823032 0.740401 0.547185 0.119 Uiso 1 1 calc R U . . .
H13E H 0.921203 0.776662 0.525506 0.119 Uiso 1 1 calc R U . . .
H13F H 0.918406 0.740080 0.569004 0.119 Uiso 1 1 calc R U . . .
C133 C 0.864(3) 0.878(2) 0.5555(13) 0.086(10) Uiso 1 1 d . . . . .
H13I H 0.797019 0.850616 0.548380 0.129 Uiso 1 1 calc R U . . .
H13G H 0.871975 0.922670 0.573434 0.129 Uiso 1 1 calc R U . . .
H13H H 0.896987 0.887886 0.528436 0.129 Uiso 1 1 calc R U . . .
C134 C 1.006(3) 0.879(2) 0.5904(15) 0.099(12) Uiso 1 1 d . . . . .
H13L H 1.012812 0.923757 0.608288 0.148 Uiso 1 1 calc R U . . .
H13J H 1.034943 0.852862 0.606604 0.148 Uiso 1 1 calc R U . . .
H13K H 1.037740 0.889443 0.563105 0.148 Uiso 1 1 calc R U . . .
C141 C 1.045(3) 0.870(2) 0.9382(12) 0.080(9) Uiso 1 1 d . . . . .
C142 C 1.057(3) 0.947(2) 0.9629(12) 0.082(9) Uiso 1 1 d . . . . .
H14D H 1.005436 0.959872 0.952982 0.123 Uiso 1 1 calc R U . . .
H14E H 1.055484 0.944695 0.994521 0.123 Uiso 1 1 calc R U . . .
H14F H 1.117450 0.981811 0.956241 0.123 Uiso 1 1 calc R U . . .
C143 C 1.114(3) 0.850(2) 0.9505(15) 0.100(12) Uiso 1 1 d . . . . .
H14G H 1.174632 0.883857 0.943179 0.151 Uiso 1 1 calc R U . . .
H14H H 1.113757 0.848458 0.982216 0.151 Uiso 1 1 calc R U . . .
H14I H 1.103591 0.802870 0.935353 0.151 Uiso 1 1 calc R U . . .
C144 C 0.951(4) 0.820(3) 0.949(2) 0.15(2) Uiso 1 1 d . . . . .
H14J H 0.901726 0.835843 0.939625 0.219 Uiso 1 1 calc R U . . .
H14K H 0.939961 0.772411 0.933813 0.219 Uiso 1 1 calc R U . . .
H14L H 0.950127 0.817999 0.980675 0.219 Uiso 1 1 calc R U . . .
C151 C 0.874(3) 1.072(2) 0.6949(14) 0.093(11) Uiso 1 1 d . . . . .
C152 C 0.768(4) 1.032(3) 0.6856(19) 0.123(16) Uiso 1 1 d . . . . .
H15A H 0.738651 1.019089 0.713109 0.184 Uiso 1 1 calc R U . . .
H15B H 0.741260 1.061917 0.672443 0.184 Uiso 1 1 calc R U . . .
H15C H 0.757386 0.988476 0.665457 0.184 Uiso 1 1 calc R U . . .
C153 C 0.921(4) 1.091(3) 0.655(2) 0.135(18) Uiso 1 1 d . . . . .
H15D H 0.911433 1.048346 0.634302 0.162 Uiso 1 1 calc R U . . .
H15E H 0.893905 1.121261 0.640902 0.162 Uiso 1 1 calc R U . . .
H15F H 0.988458 1.117410 0.661271 0.162 Uiso 1 1 calc R U . . .
C154 C 0.890(3) 1.138(2) 0.7242(15) 0.098(11) Uiso 1 1 d . . . . .
H15I H 0.860021 1.126993 0.751726 0.146 Uiso 1 1 calc R U . . .
H15G H 0.958383 1.163982 0.730372 0.146 Uiso 1 1 calc R U . . .
H15H H 0.863830 1.167833 0.710003 0.146 Uiso 1 1 calc R U . . .
C161 C 0.531(2) 0.8241(18) 0.7448(11) 0.072(8) Uiso 1 1 d . . . . .
C162 C 0.518(3) 0.753(2) 0.7602(14) 0.090(10) Uiso 1 1 d . . . . .
H16A H 0.574876 0.757231 0.777569 0.134 Uiso 1 1 calc R U . . .
H16B H 0.463592 0.738543 0.778194 0.134 Uiso 1 1 calc R U . . .
H16C H 0.508353 0.716968 0.734746 0.134 Uiso 1 1 calc R U . . .
C163 C 0.446(4) 0.818(3) 0.718(2) 0.134(18) Uiso 1 1 d . . . . .
H16D H 0.433860 0.780959 0.693535 0.200 Uiso 1 1 calc R U . . .
H16E H 0.391746 0.806870 0.736561 0.200 Uiso 1 1 calc R U . . .
H16F H 0.456704 0.863675 0.707209 0.200 Uiso 1 1 calc R U . . .
C164 C 0.560(3) 0.880(2) 0.7842(14) 0.091(11) Uiso 1 1 d . . . . .
H16G H 0.616237 0.879153 0.799273 0.137 Uiso 1 1 calc R U . . .
H16H H 0.573170 0.926536 0.774821 0.137 Uiso 1 1 calc R U . . .
H16I H 0.508212 0.869731 0.804173 0.137 Uiso 1 1 calc R U . . .
C171 C 0.825(3) 1.041(2) 0.8815(13) 0.084(9) Uiso 1 1 d . . . . .
C172 C 0.772(3) 1.076(2) 0.8619(15) 0.097(11) Uiso 1 1 d . . . . .
H17A H 0.794297 1.085206 0.832642 0.145 Uiso 1 1 calc R U . . .
H17B H 0.705278 1.045128 0.859451 0.145 Uiso 1 1 calc R U . . .
H17C H 0.781049 1.120340 0.879999 0.145 Uiso 1 1 calc R U . . .
C173 C 0.932(5) 1.096(4) 0.881(2) 0.16(2) Uiso 1 1 d . . . . .
H17D H 0.974487 1.076363 0.894509 0.236 Uiso 1 1 calc R U . . .
H17E H 0.948409 1.103559 0.851266 0.236 Uiso 1 1 calc R U . . .
H17F H 0.938404 1.140936 0.898472 0.236 Uiso 1 1 calc R U . . .
C174 C 0.805(5) 1.022(3) 0.924(2) 0.14(2) Uiso 1 1 d . . . . .
H17G H 0.846701 0.998201 0.933156 0.210 Uiso 1 1 calc R U . . .
H17H H 0.814881 1.064172 0.944887 0.210 Uiso 1 1 calc R U . . .
H17I H 0.739109 0.988960 0.924338 0.210 Uiso 1 1 calc R U . . .
C181 C 0.637(4) 0.744(3) 0.9039(17) 0.111(14) Uiso 1 1 d . . . . .
C182 C 0.594(3) 0.686(2) 0.9311(16) 0.106(13) Uiso 1 1 d . . . . .
H18A H 0.640680 0.687075 0.953715 0.158 Uiso 1 1 calc R U . . .
H18B H 0.539474 0.691191 0.944983 0.158 Uiso 1 1 calc R U . . .
H18C H 0.573903 0.639910 0.912409 0.158 Uiso 1 1 calc R U . . .
C183 C 0.569(5) 0.747(4) 0.867(2) 0.15(2) Uiso 1 1 d . . . . .
H18D H 0.600969 0.786112 0.850065 0.227 Uiso 1 1 calc R U . . .
H18E H 0.547932 0.701976 0.846895 0.227 Uiso 1 1 calc R U . . .
H18F H 0.513503 0.753258 0.879469 0.227 Uiso 1 1 calc R U . . .
C184 C 0.678(4) 0.820(3) 0.9327(17) 0.111(14) Uiso 1 1 d . . . . .
H18G H 0.705884 0.856896 0.913611 0.167 Uiso 1 1 calc R U . . .
H18H H 0.627313 0.828974 0.948167 0.167 Uiso 1 1 calc R U . . .
H18I H 0.727020 0.821011 0.953986 0.167 Uiso 1 1 calc R U . . .
C191 C 0.339(2) 0.5320(19) 0.7531(12) 0.076(8) Uiso 1 1 d . . . . .
C192 C 0.339(3) 0.476(2) 0.7180(13) 0.084(9) Uiso 1 1 d . . . . .
H19A H 0.353513 0.439185 0.730965 0.126 Uiso 1 1 calc R U . . .
H19B H 0.277094 0.455077 0.702445 0.126 Uiso 1 1 calc R U . . .
H19C H 0.387187 0.496797 0.697425 0.126 Uiso 1 1 calc R U . . .
C193 C 0.275(3) 0.500(2) 0.7876(14) 0.096(11) Uiso 1 1 d . . . . .
H19D H 0.275824 0.537529 0.810569 0.145 Uiso 1 1 calc R U . . .
H19E H 0.210925 0.475270 0.774593 0.145 Uiso 1 1 calc R U . . .
H19F H 0.296644 0.466287 0.800273 0.145 Uiso 1 1 calc R U . . .
C194 C 0.318(3) 0.590(2) 0.7362(14) 0.091(10) Uiso 1 1 d . . . . .
H19G H 0.319382 0.625149 0.760664 0.136 Uiso 1 1 calc R U . . .
H19H H 0.366050 0.612061 0.715876 0.136 Uiso 1 1 calc R U . . .
H19I H 0.255956 0.570340 0.720897 0.136 Uiso 1 1 calc R U . . .
C201 C 0.418(3) 0.358(2) 0.6031(13) 0.083(9) Uiso 1 1 d . . . . .
C202 C 0.400(3) 0.294(3) 0.6278(16) 0.109(13) Uiso 1 1 d . . . . .
H20A H 0.371123 0.300473 0.655167 0.164 Uiso 1 1 calc R U . . .
H20B H 0.358453 0.250811 0.609661 0.164 Uiso 1 1 calc R U . . .
H20C H 0.460557 0.288836 0.634250 0.164 Uiso 1 1 calc R U . . .
C203 C 0.319(5) 0.373(4) 0.596(3) 0.17(3) Uiso 1 1 d . . . . .
H20D H 0.332904 0.414695 0.579822 0.256 Uiso 1 1 calc R U . . .
H20E H 0.271830 0.331927 0.578701 0.256 Uiso 1 1 calc R U . . .
H20F H 0.295626 0.382876 0.624188 0.256 Uiso 1 1 calc R U . . .
C204 C 0.465(3) 0.337(2) 0.5604(15) 0.100(12) Uiso 1 1 d . . . . .
H20G H 0.479890 0.374720 0.541597 0.150 Uiso 1 1 calc R U . . .
H20H H 0.523147 0.330610 0.569012 0.150 Uiso 1 1 calc R U . . .
H20I H 0.421042 0.292585 0.544422 0.150 Uiso 1 1 calc R U . . .
C211 C 0.498(2) 0.6236(17) 0.5857(10) 0.067(7) Uiso 1 1 d . . . . .
C212 C 0.437(3) 0.602(2) 0.6237(14) 0.093(11) Uiso 1 1 d . . . . .
H21A H 0.440092 0.643877 0.643250 0.139 Uiso 1 1 calc R U . . .
H21B H 0.371115 0.575278 0.612613 0.139 Uiso 1 1 calc R U . . .
H21C H 0.458520 0.571346 0.639815 0.139 Uiso 1 1 calc R U . . .
C213 C 0.497(2) 0.5601(15) 0.5530(9) 0.061(6) Uiso 1 1 d . . . . .
H21D H 0.537745 0.577592 0.529242 0.092 Uiso 1 1 calc R U . . .
H21E H 0.519671 0.529310 0.568143 0.092 Uiso 1 1 calc R U . . .
H21F H 0.432266 0.533242 0.540941 0.092 Uiso 1 1 calc R U . . .
C214 C 0.474(3) 0.6794(19) 0.5606(12) 0.077(8) Uiso 1 1 d . . . . .
H21G H 0.515410 0.691890 0.536346 0.115 Uiso 1 1 calc R U . . .
H21H H 0.407981 0.658513 0.548980 0.115 Uiso 1 1 calc R U . . .
H21I H 0.482859 0.722225 0.580861 0.115 Uiso 1 1 calc R U . . .
C221 C 0.8024(19) 0.5250(15) 0.5326(9) 0.055(6) Uiso 1 1 d . . . . .
C222 C 0.753(3) 0.575(2) 0.5290(15) 0.102(12) Uiso 1 1 d . . . . .
H22D H 0.785183 0.618519 0.548923 0.152 Uiso 1 1 calc R U . . .
H22E H 0.754033 0.586038 0.498914 0.152 Uiso 1 1 calc R U . . .
H22F H 0.687725 0.552881 0.536975 0.152 Uiso 1 1 calc R U . . .
C223 C 0.903(3) 0.565(2) 0.5240(12) 0.081(9) Uiso 1 1 d . . . . .
H22G H 0.927398 0.609391 0.543782 0.122 Uiso 1 1 calc R U . . .
H22H H 0.940538 0.536083 0.529078 0.122 Uiso 1 1 calc R U . . .
H22I H 0.907422 0.574986 0.493628 0.122 Uiso 1 1 calc R U . . .
C224 C 0.761(3) 0.457(2) 0.5041(15) 0.097(11) Uiso 1 1 d . . . . .
H22J H 0.797036 0.427380 0.508405 0.145 Uiso 1 1 calc R U . . .
H22K H 0.695339 0.432761 0.511563 0.145 Uiso 1 1 calc R U . . .
H22L H 0.761647 0.465919 0.473501 0.145 Uiso 1 1 calc R U . . .
C300 C 0.616(6) 0.916(4) 0.509(3) 0.19(4) Uiso 0.35 1 d DG U P A 1
C301 C 0.546(8) 0.939(7) 0.526(4) 0.20(4) Uiso 0.35 1 d DG U P A 1
H301 H 0.512355 0.956870 0.506750 0.237 Uiso 0.35 1 calc R U P A 1
C302 C 0.525(9) 0.937(8) 0.569(4) 0.18(4) Uiso 0.35 1 d G U P A 1
H302 H 0.477907 0.952393 0.580441 0.221 Uiso 0.35 1 calc R U P A 1
C303 C 0.575(10) 0.911(7) 0.597(4) 0.17(4) Uiso 0.35 1 d G U P A 1
H303 H 0.560596 0.909041 0.626643 0.206 Uiso 0.35 1 calc R U P A 1
C304 C 0.644(10) 0.888(8) 0.580(4) 0.18(4) Uiso 0.35 1 d G U P A 1
H304 H 0.677734 0.870165 0.599154 0.222 Uiso 0.35 1 calc R U P A 1
C305 C 0.665(8) 0.890(7) 0.537(4) 0.21(4) Uiso 0.35 1 d DG U P A 1
H305 H 0.712184 0.874641 0.525464 0.249 Uiso 0.35 1 calc R U P A 1
C306 C 0.641(8) 0.922(6) 0.460(4) 0.10(3) Uiso 0.35 1 d D U P A 1
H30A H 0.691478 0.903302 0.453776 0.149 Uiso 0.35 1 calc R U P A 1
H30B H 0.585573 0.893982 0.440549 0.149 Uiso 0.35 1 calc R U P A 1
H30C H 0.663387 0.971504 0.454563 0.149 Uiso 0.35 1 calc R U P A 1
C403 C 1.099(5) 0.825(5) 0.469(3) 0.19(5) Uiso 0.65 1 d G . P B 3
H403 H 1.149175 0.815261 0.481434 0.228 Uiso 0.65 1 calc R U P B 3
C404 C 1.023(6) 0.771(3) 0.447(3) 0.21(6) Uiso 0.65 1 d G . P B 3
H404 H 1.020954 0.723522 0.443489 0.248 Uiso 0.65 1 calc R U P B 3
C405 C 0.949(5) 0.785(3) 0.428(2) 0.15(4) Uiso 0.65 1 d DG . P B 3
H405 H 0.897258 0.748182 0.412991 0.186 Uiso 0.65 1 calc R U P B 3
C400 C 0.952(4) 0.855(3) 0.4328(18) 0.15(3) Uiso 0.65 1 d DG . P B 3
C401 C 1.028(4) 0.909(3) 0.455(2) 0.12(2) Uiso 0.65 1 d DG . P B 3
H401 H 1.029999 0.956318 0.458383 0.145 Uiso 0.65 1 calc R U P B 3
C402 C 1.102(4) 0.894(4) 0.473(2) 0.21(6) Uiso 0.65 1 d G . P B 3
H402 H 1.153697 0.931660 0.488882 0.247 Uiso 0.65 1 calc R U P B 3
C406 C 0.868(8) 0.871(6) 0.413(4) 0.27(8) Uiso 0.65 1 d D . P B 3
H40A H 0.880628 0.921699 0.418608 0.398 Uiso 0.65 1 calc R U P B 3
H40B H 0.861191 0.856557 0.380932 0.398 Uiso 0.65 1 calc R U P B 3
H40C H 0.809232 0.844269 0.425823 0.398 Uiso 0.65 1 calc R U P B 3
Au1 Au 0.86069(12) 0.97873(8) 0.78023(5) 0.0828(4) Uani 1 1 d . . . . .
Au2 Au 0.88276(11) 0.91147(8) 0.67726(5) 0.0768(4) Uani 1 1 d . . . . .
Au3 Au 0.62645(10) 0.75638(7) 0.65933(4) 0.0702(3) Uani 1 1 d . . . . .
Au4 Au 0.87710(9) 0.73662(7) 0.66669(4) 0.0608(3) Uani 1 1 d . . . . .
Au5 Au 1.08566(9) 0.78342(7) 0.68348(4) 0.0664(3) Uani 1 1 d . . . . .
Au6 Au 0.92869(9) 0.81929(7) 0.75597(4) 0.0626(3) Uani 1 1 d . . . . .
Au7 Au 0.75776(9) 0.82064(7) 0.74115(4) 0.0649(3) Uani 1 1 d . . . . .
Au8 Au 0.91804(11) 0.91430(8) 0.86203(5) 0.0762(4) Uani 1 1 d . . . . .
Au9 Au 0.79593(9) 0.77559(7) 0.81603(4) 0.0635(3) Uani 1 1 d . . . . .
Au10 Au 0.99702(9) 0.77847(7) 0.83801(4) 0.0661(3) Uani 1 1 d . . . . .
Au11 Au 0.76357(8) 0.68407(6) 0.74095(4) 0.0564(3) Uani 1 1 d . . . . .
Au12 Au 0.93602(8) 0.66526(6) 0.72127(3) 0.0552(3) Uani 1 1 d . . . . .
Au13 Au 0.66805(8) 0.61173(7) 0.66305(4) 0.0585(3) Uani 1 1 d . . . . .
Au14 Au 0.85533(8) 0.60073(6) 0.64172(3) 0.0560(3) Uani 1 1 d . . . . .
Au15 Au 1.06233(9) 0.62046(7) 0.64898(4) 0.0689(3) Uani 1 1 d . . . . .
Au16 Au 0.58814(8) 0.57858(6) 0.74186(4) 0.0563(3) Uani 1 1 d . . . . .
Au17 Au 0.74305(8) 0.54220(6) 0.71484(3) 0.0516(2) Uani 1 1 d . . . . .
Au18 Au 0.82748(8) 0.58521(7) 0.80660(4) 0.0608(3) Uani 1 1 d . . . . .
Au19 Au 0.67753(9) 0.61647(7) 0.83320(4) 0.0617(3) Uani 1 1 d . . . . .
Au20 Au 0.89826(8) 0.50772(7) 0.69358(4) 0.0584(3) Uani 1 1 d . . . . .
Au21 Au 0.81038(8) 0.45157(7) 0.76288(4) 0.0600(3) Uani 1 1 d . . . . .
Au22 Au 0.64076(8) 0.48567(6) 0.79017(3) 0.0545(3) Uani 1 1 d . . . . .
Au23 Au 0.65138(8) 0.47098(6) 0.61333(4) 0.0590(3) Uani 1 1 d . . . . .
Au24 Au 0.54725(8) 0.43085(7) 0.70615(4) 0.0579(3) Uani 1 1 d . . . . .
Au25 Au 0.71814(9) 0.40456(6) 0.68134(4) 0.0583(3) Uani 1 1 d . . . . .
Au26 Au 0.48172(9) 0.51439(7) 0.83569(4) 0.0642(3) Uani 1 1 d . . . . .
Au27 Au 0.72366(9) 0.51572(7) 0.87136(4) 0.0648(3) Uani 1 1 d . . . . .
Au28 Au 0.70951(11) 0.39174(8) 0.93398(4) 0.0757(4) Uani 1 1 d . . . . .
Au29 Au 0.70361(9) 0.36713(7) 0.83728(4) 0.0657(3) Uani 1 1 d . . . . .
Au30 Au 0.53863(10) 0.37135(8) 0.86427(4) 0.0698(3) Uani 1 1 d . . . . .
Au31 Au 0.52351(12) 0.22400(10) 0.90300(6) 0.0897(4) Uani 1 1 d . . . . .
Au32 Au 0.53803(10) 0.25839(7) 0.81206(5) 0.0702(3) Uani 1 1 d . . . . .
Au33 Au 0.34766(11) 0.23990(9) 0.83793(6) 0.0845(4) Uani 1 1 d . . . . .
Au34 Au 0.56915(10) 0.22593(7) 0.70251(5) 0.0720(3) Uani 1 1 d . . . . .
Au35 Au 0.61578(9) 0.35334(6) 0.75464(4) 0.0602(3) Uani 1 1 d . . . . .
Au36 Au 0.45920(9) 0.37775(7) 0.77900(4) 0.0648(3) Uani 1 1 d . . . . .
S1 S 0.6799(7) 0.2720(5) 0.9266(3) 0.081(2) Uani 1 1 d . . . . .
S2 S 0.3686(8) 0.1563(5) 0.8771(3) 0.094(3) Uani 1 1 d . . . . .
S3 S 0.4912(6) 0.1596(5) 0.7559(3) 0.077(2) Uani 1 1 d . . . . .
S4 S 0.3038(5) 0.3105(5) 0.7952(3) 0.0727(19) Uani 1 1 d . . . . .
S5 S 0.5040(6) 0.4680(5) 0.8984(3) 0.076(2) Uani 1 1 d . . . . .
S6 S 0.7450(6) 0.5114(5) 0.9461(2) 0.0713(19) Uani 1 1 d . . . . .
S7 S 0.8638(5) 0.4181(4) 0.8255(2) 0.0647(17) Uani 1 1 d . . . . .
S8 S 0.6326(6) 0.2881(4) 0.6458(3) 0.0735(19) Uani 1 1 d . . . . .
S9 S 1.0579(5) 0.5231(5) 0.6810(3) 0.0696(18) Uani 1 1 d . . . . .
S10 S 1.0862(5) 0.7212(4) 0.6158(3) 0.0699(19) Uani 1 1 d . . . . .
S11 S 1.0936(5) 0.8498(4) 0.7503(3) 0.0688(18) Uani 1 1 d . . . . .
S12 S 0.9764(4) 0.6696(4) 0.79781(19) 0.0535(14) Uani 1 1 d . . . . .
S13 S 0.8342(6) 0.8122(4) 0.6269(3) 0.0741(19) Uani 1 1 d . . . . .
S14 S 1.0471(7) 0.8877(5) 0.8808(3) 0.078(2) Uani 1 1 d . . . . .
S15 S 0.9340(7) 1.0203(5) 0.7193(4) 0.087(2) Uani 1 1 d . . . . .
S16 S 0.6384(6) 0.8510(4) 0.7093(3) 0.0724(19) Uani 1 1 d . . . . .
S17 S 0.7991(7) 0.9539(6) 0.8471(3) 0.087(3) Uani 1 1 d . . . . .
S18 S 0.7350(7) 0.7239(5) 0.8789(3) 0.078(2) Uani 1 1 d . . . . .
S19 S 0.4583(5) 0.5804(4) 0.7839(2) 0.0645(17) Uani 1 1 d . . . . .
S20 S 0.4995(5) 0.4427(4) 0.6348(2) 0.0645(17) Uani 1 1 d . . . . .
S21 S 0.6233(5) 0.6658(4) 0.6063(2) 0.0652(17) Uani 1 1 d . . . . .
S22 S 0.8000(5) 0.5005(4) 0.5883(2) 0.0596(15) Uani 1 1 d . . . . .
 
loop_
 _atom_site_aniso_label
 _atom_site_aniso_U_11
 _atom_site_aniso_U_22
 _atom_site_aniso_U_33
 _atom_site_aniso_U_23
 _atom_site_aniso_U_13
 _atom_site_aniso_U_12
Au1 0.0856(9) 0.0744(9) 0.0861(9) -0.0071(7) -0.0080(7) 0.0322(7)
Au2 0.0774(8) 0.0664(8) 0.0876(9) 0.0064(7) 0.0126(7) 0.0285(6)
Au3 0.0738(8) 0.0703(8) 0.0657(7) 0.0000(6) -0.0056(6) 0.0283(6)
Au4 0.0642(7) 0.0605(7) 0.0574(6) 0.0042(5) 0.0029(5) 0.0237(5)
Au5 0.0603(7) 0.0640(7) 0.0710(7) 0.0012(6) 0.0096(5) 0.0206(5)
Au6 0.0616(7) 0.0615(7) 0.0596(6) -0.0015(5) 0.0034(5) 0.0195(5)
Au7 0.0706(7) 0.0653(7) 0.0610(6) -0.0006(5) -0.0020(5) 0.0307(6)
Au8 0.0898(9) 0.0689(8) 0.0680(7) -0.0047(6) -0.0095(6) 0.0312(7)
Au9 0.0713(7) 0.0649(7) 0.0530(6) -0.0033(5) 0.0042(5) 0.0270(6)
Au10 0.0714(7) 0.0693(8) 0.0571(6) -0.0064(5) -0.0022(5) 0.0297(6)
Au11 0.0545(6) 0.0560(6) 0.0544(6) -0.0046(5) 0.0029(4) 0.0189(5)
Au12 0.0538(6) 0.0588(6) 0.0505(5) 0.0000(4) 0.0012(4) 0.0199(5)
Au13 0.0631(7) 0.0639(7) 0.0484(5) 0.0016(5) 0.0018(4) 0.0249(5)
Au14 0.0581(6) 0.0603(7) 0.0475(5) -0.0008(4) 0.0040(4) 0.0216(5)
Au15 0.0620(7) 0.0712(8) 0.0700(7) -0.0013(6) 0.0059(5) 0.0235(6)
Au16 0.0525(6) 0.0615(7) 0.0561(6) 0.0053(5) 0.0077(4) 0.0230(5)
Au17 0.0523(6) 0.0532(6) 0.0486(5) 0.0014(4) 0.0062(4) 0.0203(4)
Au18 0.0562(6) 0.0667(7) 0.0572(6) 0.0038(5) 0.0066(5) 0.0210(5)
Au19 0.0601(7) 0.0604(7) 0.0640(6) -0.0008(5) 0.0065(5) 0.0242(5)
Au20 0.0573(6) 0.0643(7) 0.0563(6) 0.0071(5) 0.0098(5) 0.0256(5)
Au21 0.0586(6) 0.0649(7) 0.0550(6) 0.0080(5) 0.0039(5) 0.0210(5)
Au22 0.0532(6) 0.0577(6) 0.0515(5) 0.0036(4) 0.0055(4) 0.0200(5)
Au23 0.0606(6) 0.0594(7) 0.0543(6) -0.0004(5) 0.0008(5) 0.0213(5)
Au24 0.0561(6) 0.0646(7) 0.0537(6) 0.0045(5) 0.0030(4) 0.0240(5)
Au25 0.0635(6) 0.0543(6) 0.0563(6) 0.0008(5) 0.0036(5) 0.0228(5)
Au26 0.0573(6) 0.0714(8) 0.0640(7) 0.0059(5) 0.0125(5) 0.0245(5)
Au27 0.0693(7) 0.0708(8) 0.0544(6) 0.0095(5) 0.0041(5) 0.0258(6)
Au28 0.0796(9) 0.0824(9) 0.0630(7) 0.0153(6) 0.0080(6) 0.0257(7)
Au29 0.0638(7) 0.0750(8) 0.0607(6) 0.0126(6) 0.0075(5) 0.0271(6)
Au30 0.0693(7) 0.0792(9) 0.0638(7) 0.0093(6) 0.0101(6) 0.0307(6)
Au31 0.0865(10) 0.0952(11) 0.0870(10) 0.0268(8) 0.0098(8) 0.0288(8)
Au32 0.0679(7) 0.0663(8) 0.0754(8) 0.0150(6) 0.0093(6) 0.0216(6)
Au33 0.0705(8) 0.0936(11) 0.0867(9) 0.0238(8) 0.0106(7) 0.0236(7)
Au34 0.0729(8) 0.0587(7) 0.0813(8) 0.0010(6) 0.0048(6) 0.0230(6)
Au35 0.0642(7) 0.0560(7) 0.0602(6) 0.0060(5) 0.0045(5) 0.0225(5)
Au36 0.0571(6) 0.0685(8) 0.0650(7) 0.0111(5) 0.0081(5) 0.0179(5)
S1 0.093(6) 0.073(5) 0.077(5) 0.018(4) 0.007(4) 0.028(4)
S2 0.106(7) 0.080(6) 0.083(6) 0.011(5) 0.010(5) 0.020(5)
S3 0.069(5) 0.066(5) 0.093(6) 0.002(4) 0.000(4) 0.023(4)
S4 0.059(4) 0.076(5) 0.078(5) 0.006(4) 0.004(3) 0.021(3)
S5 0.067(4) 0.092(6) 0.073(5) 0.008(4) 0.012(4) 0.034(4)
S6 0.082(5) 0.076(5) 0.055(4) 0.008(3) 0.007(3) 0.028(4)
S7 0.067(4) 0.071(4) 0.062(4) 0.009(3) 0.012(3) 0.033(3)
S8 0.067(4) 0.067(5) 0.084(5) -0.003(4) -0.004(4) 0.025(4)
S9 0.060(4) 0.084(5) 0.066(4) 0.008(4) 0.014(3) 0.029(4)
S10 0.061(4) 0.073(5) 0.069(4) -0.004(3) 0.010(3) 0.021(3)
S11 0.063(4) 0.065(4) 0.070(4) 0.002(3) 0.009(3) 0.017(3)
S12 0.053(3) 0.063(4) 0.046(3) 0.000(3) -0.001(2) 0.025(3)
S13 0.081(5) 0.065(5) 0.074(5) 0.008(4) 0.003(4) 0.025(4)
S14 0.092(6) 0.080(5) 0.063(4) -0.009(4) -0.002(4) 0.037(4)
S15 0.091(6) 0.073(5) 0.104(7) 0.002(5) 0.010(5) 0.041(5)
S16 0.076(5) 0.063(4) 0.077(5) 0.003(3) -0.005(4) 0.026(4)
S17 0.100(6) 0.104(7) 0.068(4) -0.011(4) -0.017(4) 0.058(5)
S18 0.084(5) 0.087(6) 0.059(4) 0.003(4) 0.007(4) 0.027(4)
S19 0.050(3) 0.078(5) 0.067(4) 0.014(3) 0.011(3) 0.024(3)
S20 0.066(4) 0.067(4) 0.056(3) 0.008(3) -0.001(3) 0.021(3)
S21 0.061(4) 0.078(5) 0.057(4) 0.007(3) 0.002(3) 0.027(3)
S22 0.067(4) 0.060(4) 0.054(3) -0.002(3) 0.006(3) 0.028(3)
 
_geom_special_details
;
 All esds (except the esd in the dihedral angle between two l.s. planes)
 are estimated using the full covariance matrix.  The cell esds are taken
 into account individually in the estimation of esds in distances, angles
 and torsion angles; correlations between esds in cell parameters are only
 used when they are defined by crystal symmetry.  An approximate (isotropic)
 treatment of cell esds is used for estimating esds involving l.s. planes.
;
 
loop_
 _geom_bond_atom_site_label_1
 _geom_bond_atom_site_label_2
 _geom_bond_distance
 _geom_bond_site_symmetry_2
 _geom_bond_publ_flag
C11 C12 1.39(7) . ?
C11 C13 1.44(6) . ?
C11 C14 1.61(7) . ?
C11 S1 1.88(3) . ?
C12 H12A 0.9800 . ?
C12 H12B 0.9800 . ?
C12 H12C 0.9800 . ?
C13 H13A 0.9800 . ?
C13 H13B 0.9800 . ?
C13 H13C 0.9800 . ?
C14 H14A 0.9800 . ?
C14 H14B 0.9800 . ?
C14 H14C 0.9800 . ?
C21 C23 1.38(6) . ?
C21 C22 1.54(7) . ?
C21 C24 1.56(7) . ?
C21 S2 1.86(5) . ?
C22 H22A 0.9800 . ?
C22 H22B 0.9800 . ?
C22 H22C 0.9800 . ?
C23 H23A 0.9800 . ?
C23 H23B 0.9800 . ?
C23 H23C 0.9800 . ?
C24 H24A 0.9800 . ?
C24 H24B 0.9800 . ?
C24 H24C 0.9800 . ?
C31 C33 1.43(6) . ?
C31 C34 1.47(6) . ?
C31 C32 1.47(6) . ?
C31 S3 1.83(5) . ?
C32 H32A 0.9800 . ?
C32 H32B 0.9800 . ?
C32 H32C 0.9800 . ?
C33 H33A 0.9800 . ?
C33 H33B 0.9800 . ?
C33 H33C 0.9800 . ?
C34 H34A 0.9800 . ?
C34 H34B 0.9800 . ?
C34 H34C 0.9800 . ?
C41 C43 1.50(5) . ?
C41 C42 1.56(6) . ?
C41 C44 1.68(6) . ?
C41 S4 1.83(4) . ?
C42 H42A 0.9800 . ?
C42 H42B 0.9800 . ?
C42 H42C 0.9800 . ?
C43 H43A 0.9800 . ?
C43 H43B 0.9800 . ?
C43 H43C 0.9800 . ?
C44 H44A 0.9800 . ?
C44 H44B 0.9800 . ?
C44 H44C 0.9800 . ?
C51 C54 1.45(7) . ?
C51 C52 1.50(6) . ?
C51 C53 1.67(6) . ?
C51 S5 1.78(5) . ?
C52 H52A 0.9800 . ?
C52 H52B 0.9800 . ?
C52 H52C 0.9800 . ?
C53 H53A 0.9800 . ?
C53 H53B 0.9800 . ?
C53 H53C 0.9800 . ?
C54 H54A 0.9800 . ?
C54 H54B 0.9800 . ?
C54 H54C 0.9800 . ?
C61 C62 1.46(5) . ?
C61 C64 1.47(5) . ?
C61 C63 1.50(6) . ?
C61 S6 1.87(4) . ?
C62 H62A 0.9800 . ?
C62 H62B 0.9800 . ?
C62 H62C 0.9800 . ?
C63 H63A 0.9800 . ?
C63 H63B 0.9800 . ?
C63 H63C 0.9800 . ?
C64 H64A 0.9800 . ?
C64 H64B 0.9800 . ?
C64 H64C 0.9800 . ?
C71 C74 1.33(7) . ?
C71 C72 1.47(6) . ?
C71 C73 1.63(6) . ?
C71 S7 1.82(4) . ?
C72 H72A 0.9800 . ?
C72 H72B 0.9800 . ?
C72 H72C 0.9800 . ?
C73 H73A 0.9800 . ?
C73 H73B 0.9800 . ?
C73 H73C 0.9800 . ?
C74 H74A 0.9800 . ?
C74 H74B 0.9800 . ?
C74 H74C 0.9800 . ?
C81 C84 1.47(6) . ?
C81 C83 1.47(6) . ?
C81 C82 1.48(6) . ?
C81 S8 1.91(4) . ?
C82 H82A 0.9800 . ?
C82 H82B 0.9800 . ?
C82 H82C 0.9800 . ?
C83 H83A 0.9800 . ?
C83 H83B 0.9800 . ?
C83 H83C 0.9800 . ?
C84 H84A 0.9800 . ?
C84 H84B 0.9800 . ?
C84 H84C 0.9800 . ?
C91 C94 1.41(5) . ?
C91 C93 1.57(5) . ?
C91 C92 1.72(6) . ?
C91 S9 1.83(4) . ?
C92 H92A 0.9800 . ?
C92 H92B 0.9800 . ?
C92 H92C 0.9800 . ?
C93 H93A 0.9800 . ?
C93 H93B 0.9800 . ?
C93 H93C 0.9800 . ?
C94 H94A 0.9800 . ?
C94 H94B 0.9800 . ?
C94 H94C 0.9800 . ?
C101 C103 1.47(7) . ?
C101 C102 1.55(6) . ?
C101 C104 1.58(7) . ?
C101 S10 1.85(4) . ?
C102 H10A 0.9800 . ?
C102 H10B 0.9800 . ?
C102 H10C 0.9800 . ?
C103 H10D 0.9800 . ?
C103 H10E 0.9800 . ?
C103 H10F 0.9800 . ?
C104 H10I 0.9800 . ?
C104 H10G 0.9800 . ?
C104 H10H 0.9800 . ?
C111 C112 1.51(5) . ?
C111 C113 1.51(5) . ?
C111 C114 1.52(5) . ?
C111 S11 1.83(3) . ?
C112 H11A 0.9800 . ?
C112 H11B 0.9800 . ?
C112 H11C 0.9800 . ?
C113 H11D 0.9800 . ?
C113 H11E 0.9800 . ?
C113 H11F 0.9800 . ?
C114 H11G 0.9800 . ?
C114 H11H 0.9800 . ?
C114 H11I 0.9800 . ?
C121 C124 1.46(4) . ?
C121 C123 1.54(5) . ?
C121 C122 1.56(6) . ?
C121 S12 1.91(3) . ?
C122 H12D 0.9800 . ?
C122 H12E 0.9800 . ?
C122 H12F 0.9800 . ?
C123 H12G 0.9800 . ?
C123 H12H 0.9800 . ?
C123 H12I 0.9800 . ?
C124 H12J 0.9800 . ?
C124 H12K 0.9800 . ?
C124 H12L 0.9800 . ?
C131 C134 1.48(6) . ?
C131 C132 1.49(6) . ?
C131 C133 1.49(5) . ?
C131 S13 1.81(4) . ?
C132 H13D 0.9800 . ?
C132 H13E 0.9800 . ?
C132 H13F 0.9800 . ?
C133 H13I 0.9800 . ?
C133 H13G 0.9800 . ?
C133 H13H 0.9800 . ?
C134 H13L 0.9800 . ?
C134 H13J 0.9800 . ?
C134 H13K 0.9800 . ?
C141 C143 1.32(5) . ?
C141 C144 1.50(7) . ?
C141 C142 1.60(5) . ?
C141 S14 1.84(4) . ?
C142 H14D 0.9800 . ?
C142 H14E 0.9800 . ?
C142 H14F 0.9800 . ?
C143 H14G 0.9800 . ?
C143 H14H 0.9800 . ?
C143 H14I 0.9800 . ?
C144 H14J 0.9800 . ?
C144 H14K 0.9800 . ?
C144 H14L 0.9800 . ?
C151 C153 1.46(7) . ?
C151 C154 1.48(6) . ?
C151 C152 1.52(7) . ?
C151 S15 1.84(4) . ?
C152 H15A 0.9800 . ?
C152 H15B 0.9800 . ?
C152 H15C 0.9800 . ?
C153 H15D 0.9800 . ?
C153 H15E 0.9800 . ?
C153 H15F 0.9800 . ?
C154 H15I 0.9800 . ?
C154 H15G 0.9800 . ?
C154 H15H 0.9800 . ?
C161 C163 1.49(7) . ?
C161 C164 1.51(5) . ?
C161 C162 1.53(5) . ?
C161 S16 1.92(3) . ?
C162 H16A 0.9800 . ?
C162 H16B 0.9800 . ?
C162 H16C 0.9800 . ?
C163 H16D 0.9800 . ?
C163 H16E 0.9800 . ?
C163 H16F 0.9800 . ?
C164 H16G 0.9800 . ?
C164 H16H 0.9800 . ?
C164 H16I 0.9800 . ?
C171 C172 1.42(6) . ?
C171 C174 1.42(7) . ?
C171 C173 1.61(8) . ?
C171 S17 1.87(4) . ?
C172 H17A 0.9800 . ?
C172 H17B 0.9800 . ?
C172 H17C 0.9800 . ?
C173 H17D 0.9800 . ?
C173 H17E 0.9800 . ?
C173 H17F 0.9800 . ?
C174 H17G 0.9800 . ?
C174 H17H 0.9800 . ?
C174 H17I 0.9800 . ?
C181 C182 1.50(6) . ?
C181 C183 1.56(8) . ?
C181 C184 1.59(7) . ?
C181 S18 1.84(5) . ?
C182 H18A 0.9800 . ?
C182 H18B 0.9800 . ?
C182 H18C 0.9800 . ?
C183 H18D 0.9800 . ?
C183 H18E 0.9800 . ?
C183 H18F 0.9800 . ?
C184 H18G 0.9800 . ?
C184 H18H 0.9800 . ?
C184 H18I 0.9800 . ?
C191 C192 1.48(5) . ?
C191 C194 1.48(5) . ?
C191 C193 1.49(5) . ?
C191 S19 1.90(4) . ?
C192 H19A 0.9800 . ?
C192 H19B 0.9800 . ?
C192 H19C 0.9800 . ?
C193 H19D 0.9800 . ?
C193 H19E 0.9800 . ?
C193 H19F 0.9800 . ?
C194 H19G 0.9800 . ?
C194 H19H 0.9800 . ?
C194 H19I 0.9800 . ?
C201 C202 1.53(6) . ?
C201 C204 1.59(6) . ?
C201 C203 1.67(8) . ?
C201 S20 1.88(4) . ?
C202 H20A 0.9800 . ?
C202 H20B 0.9800 . ?
C202 H20C 0.9800 . ?
C203 H20D 0.9800 . ?
C203 H20E 0.9800 . ?
C203 H20F 0.9800 . ?
C204 H20G 0.9800 . ?
C204 H20H 0.9800 . ?
C204 H20I 0.9800 . ?
C211 C212 1.51(5) . ?
C211 C213 1.54(4) . ?
C211 C214 1.60(5) . ?
C211 S21 1.86(3) . ?
C212 H21A 0.9800 . ?
C212 H21B 0.9800 . ?
C212 H21C 0.9800 . ?
C213 H21D 0.9800 . ?
C213 H21E 0.9800 . ?
C213 H21F 0.9800 . ?
C214 H21G 0.9800 . ?
C214 H21H 0.9800 . ?
C214 H21I 0.9800 . ?
C221 C224 1.47(5) . ?
C221 C222 1.48(5) . ?
C221 C223 1.50(4) . ?
C221 S22 1.84(3) . ?
C222 H22D 0.9800 . ?
C222 H22E 0.9800 . ?
C222 H22F 0.9800 . ?
C223 H22G 0.9800 . ?
C223 H22H 0.9800 . ?
C223 H22I 0.9800 . ?
C224 H22J 0.9800 . ?
C224 H22K 0.9800 . ?
C224 H22L 0.9800 . ?
C300 C301 1.3900 . ?
C300 C305 1.3900 . ?
C300 C306 1.58(12) . ?
C301 C302 1.3900 . ?
C301 H301 0.9500 . ?
C302 C303 1.3900 . ?
C302 H302 0.9500 . ?
C303 C304 1.3900(11) . ?
C303 H303 0.9500 . ?
C304 C305 1.3900 . ?
C304 H304 0.9500 . ?
C305 H305 0.9500 . ?
C306 H30A 0.9800 . ?
C306 H30B 0.9800 . ?
C306 H30C 0.9800 . ?
C403 C404 1.3900 . ?
C403 C402 1.3900 . ?
C403 H403 0.9500 . ?
C404 C405 1.3900 . ?
C404 H404 0.9500 . ?
C405 C400 1.3900 . ?
C405 H405 0.9500 . ?
C400 C401 1.3900 . ?
C400 C406 1.58(12) . ?
C401 C402 1.3900 . ?
C401 H401 0.9500 . ?
C402 H402 0.9500 . ?
C406 H40A 0.9800 . ?
C406 H40B 0.9800 . ?
C406 H40C 0.9800 . ?
Au1 S15 2.283(11) . ?
Au1 S17 2.305(10) . ?
Au1 Au7 3.116(2) . ?
Au1 Au8 3.225(2) . ?
Au2 S13 2.287(9) . ?
Au2 S15 2.298(10) . ?
Au2 Au7 3.045(2) . ?
Au3 S16 2.282(8) . ?
Au3 S21 2.312(8) . ?
Au3 Au7 3.0509(18) . ?
Au3 Au13 3.2586(19) . ?
Au4 S13 2.341(9) . ?
Au4 Au12 2.6929(17) . ?
Au4 Au14 2.6930(17) . ?
Au4 Au11 2.9440(16) . ?
Au4 Au5 2.9908(18) . ?
Au4 Au6 2.9939(17) . ?
Au4 Au13 3.2659(17) . ?
Au5 S11 2.309(8) . ?
Au5 S10 2.319(8) . ?
Au5 Au12 3.0087(18) . ?
Au5 Au15 3.2672(19) . ?
Au6 S11 2.376(8) . ?
Au6 Au7 2.6563(18) . ?
Au6 Au9 2.7310(18) . ?
Au6 Au11 2.9633(17) . ?
Au6 Au10 3.0387(18) . ?
Au6 Au12 3.2515(17) . ?
Au7 S16 2.366(9) . ?
Au7 Au9 2.7119(18) . ?
Au7 Au11 2.8253(18) . ?
Au8 S17 2.306(9) . ?
Au8 S14 2.313(10) . ?
Au8 Au9 2.9458(19) . ?
Au9 S18 2.347(9) . ?
Au9 Au11 2.7223(16) . ?
Au9 Au10 3.1161(19) . ?
Au9 Au19 3.1968(19) . ?
Au10 S14 2.316(8) . ?
Au10 S12 2.332(7) . ?
Au11 Au16 2.7572(16) . ?
Au11 Au13 2.7589(15) . ?
Au11 Au17 2.8206(15) . ?
Au11 Au12 2.8601(16) . ?
Au11 Au19 3.3685(17) . ?
Au12 S12 2.414(6) . ?
Au12 Au14 2.6968(15) . ?
Au12 Au20 3.0719(17) . ?
Au12 Au17 3.0794(15) . ?
Au12 Au15 3.2324(17) . ?
Au12 Au18 3.3778(16) . ?
Au13 S21 2.390(8) . ?
Au13 Au17 2.7475(16) . ?
Au13 Au16 2.7698(16) . ?
Au13 Au14 3.0242(16) . ?
Au13 Au23 3.0243(16) . ?
Au14 S22 2.358(7) . ?
Au14 Au20 2.8601(17) . ?
Au14 Au17 2.9382(15) . ?
Au14 Au15 3.0393(18) . ?
Au14 Au23 3.2942(16) . ?
Au15 S9 2.299(9) . ?
Au15 S10 2.313(9) . ?
Au15 Au20 3.1667(18) . ?
Au16 S19 2.390(7) . ?
Au16 Au17 2.8356(15) . ?
Au16 Au22 2.8643(17) . ?
Au16 Au24 2.9275(17) . ?
Au16 Au19 3.0047(17) . ?
Au17 Au25 2.7706(15) . ?
Au17 Au20 2.7756(15) . ?
Au17 Au22 2.9187(15) . ?
Au17 Au21 2.9442(17) . ?
Au17 Au18 2.9919(16) . ?
Au17 Au24 3.0070(16) . ?
Au17 Au23 3.3521(15) . ?
Au18 S12 2.336(7) . ?
Au18 Au19 2.7064(16) . ?
Au18 Au27 2.7509(17) . ?
Au18 Au21 2.8253(17) . ?
Au18 Au22 2.8291(16) . ?
Au19 S18 2.331(9) . ?
Au19 Au22 2.7024(16) . ?
Au19 Au27 2.7781(19) . ?
Au19 Au26 2.9601(17) . ?
Au20 S9 2.384(8) . ?
Au20 Au21 2.6758(16) . ?
Au20 Au25 2.7738(17) . ?
Au21 S7 2.350(8) . ?
Au21 Au25 2.7569(16) . ?
Au21 Au35 2.9010(17) . ?
Au21 Au22 3.0243(16) . ?
Au21 Au29 3.1304(17) . ?
Au22 Au35 2.6879(16) . ?
Au22 Au27 2.6924(16) . ?
Au22 Au36 2.8266(16) . ?
Au22 Au24 2.8430(16) . ?
Au22 Au26 3.0247(16) . ?
Au22 Au29 3.3728(18) . ?
Au23 S22 2.291(7) . ?
Au23 S20 2.300(8) . ?
Au23 Au25 2.9812(17) . ?
Au23 Au24 3.3239(16) . ?
Au24 S20 2.374(7) . ?
Au24 Au35 2.7493(17) . ?
Au24 Au36 2.7508(17) . ?
Au24 Au25 2.9441(16) . ?
Au25 S8 2.382(8) . ?
Au25 Au35 2.8370(17) . ?
Au26 S19 2.308(8) . ?
Au26 S5 2.319(9) . ?
Au26 Au36 3.0247(19) . ?
Au27 S6 2.338(8) . ?
Au27 Au29 3.0022(19) . ?
Au27 Au30 3.234(2) . ?
Au27 Au28 3.3023(19) . ?
Au28 S6 2.287(9) . ?
Au28 S1 2.304(9) . ?
Au28 Au29 2.9592(19) . ?
Au28 Au30 3.236(2) . ?
Au29 S7 2.332(8) . ?
Au29 Au30 2.6904(18) . ?
Au29 Au32 2.7163(19) . ?
Au29 Au35 2.8009(18) . ?
Au30 S5 2.367(9) . ?
Au30 Au32 2.658(2) . ?
Au30 Au36 2.9181(19) . ?
Au30 Au33 3.176(2) . ?
Au30 Au31 3.295(2) . ?
Au31 S1 2.298(10) . ?
Au31 S2 2.336(11) . ?
Au31 Au32 2.956(2) . ?
Au32 S3 2.388(9) . ?
Au32 Au35 2.7269(18) . ?
Au32 Au33 2.923(2) . ?
Au32 Au36 3.337(2) . ?
Au33 S2 2.312(11) . ?
Au33 S4 2.321(9) . ?
Au34 S8 2.289(10) . ?
Au34 S3 2.308(10) . ?
Au34 Au35 2.7453(18) . ?
Au35 Au36 2.7135(17) . ?
Au36 S4 2.357(8) . ?
 
loop_
 _geom_angle_atom_site_label_1
 _geom_angle_atom_site_label_2
 _geom_angle_atom_site_label_3
 _geom_angle
 _geom_angle_site_symmetry_1
 _geom_angle_site_symmetry_3
 _geom_angle_publ_flag
C12 C11 C13 103(4) . . ?
C12 C11 C14 113(4) . . ?
C13 C11 C14 108(4) . . ?
C12 C11 S1 114(4) . . ?
C13 C11 S1 111(3) . . ?
C14 C11 S1 108(3) . . ?
C11 C12 H12A 109.5 . . ?
C11 C12 H12B 109.4 . . ?
H12A C12 H12B 109.5 . . ?
C11 C12 H12C 109.5 . . ?
H12A C12 H12C 109.5 . . ?
H12B C12 H12C 109.5 . . ?
C11 C13 H13A 109.5 . . ?
C11 C13 H13B 109.5 . . ?
H13A C13 H13B 109.5 . . ?
C11 C13 H13C 109.5 . . ?
H13A C13 H13C 109.5 . . ?
H13B C13 H13C 109.5 . . ?
C11 C14 H14A 109.5 . . ?
C11 C14 H14B 109.5 . . ?
H14A C14 H14B 109.5 . . ?
C11 C14 H14C 109.5 . . ?
H14A C14 H14C 109.5 . . ?
H14B C14 H14C 109.5 . . ?
C23 C21 C22 102(4) . . ?
C23 C21 C24 112(4) . . ?
C22 C21 C24 115(4) . . ?
C23 C21 S2 113(3) . . ?
C22 C21 S2 106(3) . . ?
C24 C21 S2 108(3) . . ?
C21 C22 H22A 109.5 . . ?
C21 C22 H22B 109.5 . . ?
H22A C22 H22B 109.5 . . ?
C21 C22 H22C 109.5 . . ?
H22A C22 H22C 109.5 . . ?
H22B C22 H22C 109.5 . . ?
C21 C23 H23A 109.5 . . ?
C21 C23 H23B 109.5 . . ?
H23A C23 H23B 109.5 . . ?
C21 C23 H23C 109.5 . . ?
H23A C23 H23C 109.5 . . ?
H23B C23 H23C 109.5 . . ?
C21 C24 H24A 109.5 . . ?
C21 C24 H24B 109.5 . . ?
H24A C24 H24B 109.5 . . ?
C21 C24 H24C 109.5 . . ?
H24A C24 H24C 109.5 . . ?
H24B C24 H24C 109.5 . . ?
C33 C31 C34 119(4) . . ?
C33 C31 C32 109(4) . . ?
C34 C31 C32 105(4) . . ?
C33 C31 S3 107(3) . . ?
C34 C31 S3 108(3) . . ?
C32 C31 S3 110(3) . . ?
C31 C32 H32A 109.5 . . ?
C31 C32 H32B 109.5 . . ?
H32A C32 H32B 109.5 . . ?
C31 C32 H32C 109.5 . . ?
H32A C32 H32C 109.5 . . ?
H32B C32 H32C 109.5 . . ?
C31 C33 H33A 109.5 . . ?
C31 C33 H33B 109.5 . . ?
H33A C33 H33B 109.5 . . ?
C31 C33 H33C 109.5 . . ?
H33A C33 H33C 109.5 . . ?
H33B C33 H33C 109.5 . . ?
C31 C34 H34A 109.5 . . ?
C31 C34 H34B 109.5 . . ?
H34A C34 H34B 109.5 . . ?
C31 C34 H34C 109.5 . . ?
H34A C34 H34C 109.5 . . ?
H34B C34 H34C 109.5 . . ?
C43 C41 C42 113(4) . . ?
C43 C41 C44 107(3) . . ?
C42 C41 C44 108(3) . . ?
C43 C41 S4 111(3) . . ?
C42 C41 S4 113(3) . . ?
C44 C41 S4 103(3) . . ?
C41 C42 H42A 109.5 . . ?
C41 C42 H42B 109.5 . . ?
H42A C42 H42B 109.5 . . ?
C41 C42 H42C 109.5 . . ?
H42A C42 H42C 109.5 . . ?
H42B C42 H42C 109.5 . . ?
C41 C43 H43A 109.5 . . ?
C41 C43 H43B 109.5 . . ?
H43A C43 H43B 109.5 . . ?
C41 C43 H43C 109.5 . . ?
H43A C43 H43C 109.5 . . ?
H43B C43 H43C 109.5 . . ?
C41 C44 H44A 109.5 . . ?
C41 C44 H44B 109.5 . . ?
H44A C44 H44B 109.5 . . ?
C41 C44 H44C 109.5 . . ?
H44A C44 H44C 109.5 . . ?
H44B C44 H44C 109.5 . . ?
C54 C51 C52 113(4) . . ?
C54 C51 C53 111(4) . . ?
C52 C51 C53 104(3) . . ?
C54 C51 S5 107(4) . . ?
C52 C51 S5 108(3) . . ?
C53 C51 S5 113(3) . . ?
C51 C52 H52A 109.5 . . ?
C51 C52 H52B 109.5 . . ?
H52A C52 H52B 109.5 . . ?
C51 C52 H52C 109.5 . . ?
H52A C52 H52C 109.5 . . ?
H52B C52 H52C 109.5 . . ?
C51 C53 H53A 109.5 . . ?
C51 C53 H53B 109.5 . . ?
H53A C53 H53B 109.5 . . ?
C51 C53 H53C 109.5 . . ?
H53A C53 H53C 109.5 . . ?
H53B C53 H53C 109.5 . . ?
C51 C54 H54A 109.5 . . ?
C51 C54 H54B 109.5 . . ?
H54A C54 H54B 109.5 . . ?
C51 C54 H54C 109.5 . . ?
H54A C54 H54C 109.5 . . ?
H54B C54 H54C 109.5 . . ?
C62 C61 C64 109(3) . . ?
C62 C61 C63 109(3) . . ?
C64 C61 C63 108(3) . . ?
C62 C61 S6 110(3) . . ?
C64 C61 S6 113(3) . . ?
C63 C61 S6 108(3) . . ?
C61 C62 H62A 109.5 . . ?
C61 C62 H62B 109.5 . . ?
H62A C62 H62B 109.5 . . ?
C61 C62 H62C 109.5 . . ?
H62A C62 H62C 109.5 . . ?
H62B C62 H62C 109.5 . . ?
C61 C63 H63A 109.5 . . ?
C61 C63 H63B 109.5 . . ?
H63A C63 H63B 109.5 . . ?
C61 C63 H63C 109.5 . . ?
H63A C63 H63C 109.5 . . ?
H63B C63 H63C 109.5 . . ?
C61 C64 H64A 109.5 . . ?
C61 C64 H64B 109.5 . . ?
H64A C64 H64B 109.5 . . ?
C61 C64 H64C 109.5 . . ?
H64A C64 H64C 109.5 . . ?
H64B C64 H64C 109.5 . . ?
C74 C71 C72 113(5) . . ?
C74 C71 C73 98(4) . . ?
C72 C71 C73 108(4) . . ?
C74 C71 S7 113(4) . . ?
C72 C71 S7 113(3) . . ?
C73 C71 S7 110(3) . . ?
C71 C72 H72A 109.5 . . ?
C71 C72 H72B 109.5 . . ?
H72A C72 H72B 109.5 . . ?
C71 C72 H72C 109.5 . . ?
H72A C72 H72C 109.5 . . ?
H72B C72 H72C 109.5 . . ?
C71 C73 H73A 109.5 . . ?
C71 C73 H73B 109.5 . . ?
H73A C73 H73B 109.5 . . ?
C71 C73 H73C 109.5 . . ?
H73A C73 H73C 109.5 . . ?
H73B C73 H73C 109.5 . . ?
C71 C74 H74A 109.5 . . ?
C71 C74 H74B 109.5 . . ?
H74A C74 H74B 109.5 . . ?
C71 C74 H74C 109.5 . . ?
H74A C74 H74C 109.5 . . ?
H74B C74 H74C 109.5 . . ?
C84 C81 C83 106(4) . . ?
C84 C81 C82 117(4) . . ?
C83 C81 C82 115(4) . . ?
C84 C81 S8 108(3) . . ?
C83 C81 S8 106(3) . . ?
C82 C81 S8 104(3) . . ?
C81 C82 H82A 109.5 . . ?
C81 C82 H82B 109.5 . . ?
H82A C82 H82B 109.5 . . ?
C81 C82 H82C 109.5 . . ?
H82A C82 H82C 109.5 . . ?
H82B C82 H82C 109.5 . . ?
C81 C83 H83A 109.5 . . ?
C81 C83 H83B 109.5 . . ?
H83A C83 H83B 109.5 . . ?
C81 C83 H83C 109.5 . . ?
H83A C83 H83C 109.5 . . ?
H83B C83 H83C 109.5 . . ?
C81 C84 H84A 109.5 . . ?
C81 C84 H84B 109.5 . . ?
H84A C84 H84B 109.5 . . ?
C81 C84 H84C 109.5 . . ?
H84A C84 H84C 109.5 . . ?
H84B C84 H84C 109.5 . . ?
C94 C91 C93 109(3) . . ?
C94 C91 C92 106(3) . . ?
C93 C91 C92 105(3) . . ?
C94 C91 S9 115(3) . . ?
C93 C91 S9 111(3) . . ?
C92 C91 S9 109(2) . . ?
C91 C92 H92A 109.5 . . ?
C91 C92 H92B 109.5 . . ?
H92A C92 H92B 109.5 . . ?
C91 C92 H92C 109.5 . . ?
H92A C92 H92C 109.5 . . ?
H92B C92 H92C 109.5 . . ?
C91 C93 H93A 109.5 . . ?
C91 C93 H93B 109.5 . . ?
H93A C93 H93B 109.5 . . ?
C91 C93 H93C 109.5 . . ?
H93A C93 H93C 109.5 . . ?
H93B C93 H93C 109.5 . . ?
C91 C94 H94A 109.5 . . ?
C91 C94 H94B 109.5 . . ?
H94A C94 H94B 109.5 . . ?
C91 C94 H94C 109.5 . . ?
H94A C94 H94C 109.5 . . ?
H94B C94 H94C 109.5 . . ?
C103 C101 C102 113(4) . . ?
C103 C101 C104 109(4) . . ?
C102 C101 C104 110(4) . . ?
C103 C101 S10 113(3) . . ?
C102 C101 S10 109(3) . . ?
C104 C101 S10 101(3) . . ?
C101 C102 H10A 109.5 . . ?
C101 C102 H10B 109.5 . . ?
H10A C102 H10B 109.5 . . ?
C101 C102 H10C 109.5 . . ?
H10A C102 H10C 109.5 . . ?
H10B C102 H10C 109.5 . . ?
C101 C103 H10D 109.5 . . ?
C101 C103 H10E 109.5 . . ?
H10D C103 H10E 109.5 . . ?
C101 C103 H10F 109.5 . . ?
H10D C103 H10F 109.5 . . ?
H10E C103 H10F 109.5 . . ?
C101 C104 H10I 109.5 . . ?
C101 C104 H10G 109.5 . . ?
H10I C104 H10G 109.5 . . ?
C101 C104 H10H 109.5 . . ?
H10I C104 H10H 109.5 . . ?
H10G C104 H10H 109.5 . . ?
C112 C111 C113 113(3) . . ?
C112 C111 C114 108(3) . . ?
C113 C111 C114 107(3) . . ?
C112 C111 S11 105(2) . . ?
C113 C111 S11 114(3) . . ?
C114 C111 S11 110(3) . . ?
C111 C112 H11A 109.5 . . ?
C111 C112 H11B 109.5 . . ?
H11A C112 H11B 109.5 . . ?
C111 C112 H11C 109.5 . . ?
H11A C112 H11C 109.5 . . ?
H11B C112 H11C 109.5 . . ?
C111 C113 H11D 109.5 . . ?
C111 C113 H11E 109.5 . . ?
H11D C113 H11E 109.5 . . ?
C111 C113 H11F 109.5 . . ?
H11D C113 H11F 109.5 . . ?
H11E C113 H11F 109.5 . . ?
C111 C114 H11G 109.5 . . ?
C111 C114 H11H 109.5 . . ?
H11G C114 H11H 109.5 . . ?
C111 C114 H11I 109.5 . . ?
H11G C114 H11I 109.5 . . ?
H11H C114 H11I 109.5 . . ?
C124 C121 C123 109(3) . . ?
C124 C121 C122 114(3) . . ?
C123 C121 C122 106(3) . . ?
C124 C121 S12 110(2) . . ?
C123 C121 S12 106(2) . . ?
C122 C121 S12 111(2) . . ?
C121 C122 H12D 109.5 . . ?
C121 C122 H12E 109.5 . . ?
H12D C122 H12E 109.5 . . ?
C121 C122 H12F 109.5 . . ?
H12D C122 H12F 109.5 . . ?
H12E C122 H12F 109.5 . . ?
C121 C123 H12G 109.5 . . ?
C121 C123 H12H 109.5 . . ?
H12G C123 H12H 109.5 . . ?
C121 C123 H12I 109.5 . . ?
H12G C123 H12I 109.5 . . ?
H12H C123 H12I 109.5 . . ?
C121 C124 H12J 109.5 . . ?
C121 C124 H12K 109.5 . . ?
H12J C124 H12K 109.5 . . ?
C121 C124 H12L 109.5 . . ?
H12J C124 H12L 109.5 . . ?
H12K C124 H12L 109.5 . . ?
C134 C131 C132 112(4) . . ?
C134 C131 C133 108(3) . . ?
C132 C131 C133 109(4) . . ?
C134 C131 S13 116(3) . . ?
C132 C131 S13 105(3) . . ?
C133 C131 S13 107(3) . . ?
C131 C132 H13D 109.5 . . ?
C131 C132 H13E 109.5 . . ?
H13D C132 H13E 109.5 . . ?
C131 C132 H13F 109.5 . . ?
H13D C132 H13F 109.5 . . ?
H13E C132 H13F 109.5 . . ?
C131 C133 H13I 109.5 . . ?
C131 C133 H13G 109.5 . . ?
H13I C133 H13G 109.5 . . ?
C131 C133 H13H 109.5 . . ?
H13I C133 H13H 109.5 . . ?
H13G C133 H13H 109.5 . . ?
C131 C134 H13L 109.5 . . ?
C131 C134 H13J 109.5 . . ?
H13L C134 H13J 109.5 . . ?
C131 C134 H13K 109.5 . . ?
H13L C134 H13K 109.5 . . ?
H13J C134 H13K 109.5 . . ?
C143 C141 C144 111(4) . . ?
C143 C141 C142 112(4) . . ?
C144 C141 C142 107(4) . . ?
C143 C141 S14 114(3) . . ?
C144 C141 S14 112(3) . . ?
C142 C141 S14 101(2) . . ?
C141 C142 H14D 109.5 . . ?
C141 C142 H14E 109.5 . . ?
H14D C142 H14E 109.5 . . ?
C141 C142 H14F 109.5 . . ?
H14D C142 H14F 109.5 . . ?
H14E C142 H14F 109.5 . . ?
C141 C143 H14G 109.5 . . ?
C141 C143 H14H 109.5 . . ?
H14G C143 H14H 109.5 . . ?
C141 C143 H14I 109.5 . . ?
H14G C143 H14I 109.5 . . ?
H14H C143 H14I 109.5 . . ?
C141 C144 H14J 109.5 . . ?
C141 C144 H14K 109.5 . . ?
H14J C144 H14K 109.5 . . ?
C141 C144 H14L 109.5 . . ?
H14J C144 H14L 109.5 . . ?
H14K C144 H14L 109.5 . . ?
C153 C151 C154 107(4) . . ?
C153 C151 C152 111(4) . . ?
C154 C151 C152 109(4) . . ?
C153 C151 S15 106(3) . . ?
C154 C151 S15 109(3) . . ?
C152 C151 S15 114(3) . . ?
C151 C152 H15A 109.5 . . ?
C151 C152 H15B 109.5 . . ?
H15A C152 H15B 109.5 . . ?
C151 C152 H15C 109.5 . . ?
H15A C152 H15C 109.5 . . ?
H15B C152 H15C 109.5 . . ?
C151 C153 H15D 109.5 . . ?
C151 C153 H15E 109.5 . . ?
H15D C153 H15E 109.5 . . ?
C151 C153 H15F 109.5 . . ?
H15D C153 H15F 109.5 . . ?
H15E C153 H15F 109.5 . . ?
C151 C154 H15I 109.5 . . ?
C151 C154 H15G 109.5 . . ?
H15I C154 H15G 109.5 . . ?
C151 C154 H15H 109.5 . . ?
H15I C154 H15H 109.5 . . ?
H15G C154 H15H 109.5 . . ?
C163 C161 C164 116(4) . . ?
C163 C161 C162 110(4) . . ?
C164 C161 C162 108(3) . . ?
C163 C161 S16 109(3) . . ?
C164 C161 S16 104(2) . . ?
C162 C161 S16 109(2) . . ?
C161 C162 H16A 109.5 . . ?
C161 C162 H16B 109.5 . . ?
H16A C162 H16B 109.5 . . ?
C161 C162 H16C 109.5 . . ?
H16A C162 H16C 109.5 . . ?
H16B C162 H16C 109.5 . . ?
C161 C163 H16D 109.5 . . ?
C161 C163 H16E 109.5 . . ?
H16D C163 H16E 109.5 . . ?
C161 C163 H16F 109.5 . . ?
H16D C163 H16F 109.5 . . ?
H16E C163 H16F 109.5 . . ?
C161 C164 H16G 109.5 . . ?
C161 C164 H16H 109.5 . . ?
H16G C164 H16H 109.5 . . ?
C161 C164 H16I 109.5 . . ?
H16G C164 H16I 109.5 . . ?
H16H C164 H16I 109.5 . . ?
C172 C171 C174 119(4) . . ?
C172 C171 C173 103(4) . . ?
C174 C171 C173 110(5) . . ?
C172 C171 S17 107(3) . . ?
C174 C171 S17 103(3) . . ?
C173 C171 S17 115(3) . . ?
C171 C172 H17A 109.5 . . ?
C171 C172 H17B 109.5 . . ?
H17A C172 H17B 109.5 . . ?
C171 C172 H17C 109.5 . . ?
H17A C172 H17C 109.5 . . ?
H17B C172 H17C 109.5 . . ?
C171 C173 H17D 109.5 . . ?
C171 C173 H17E 109.5 . . ?
H17D C173 H17E 109.5 . . ?
C171 C173 H17F 109.5 . . ?
H17D C173 H17F 109.5 . . ?
H17E C173 H17F 109.5 . . ?
C171 C174 H17G 109.5 . . ?
C171 C174 H17H 109.5 . . ?
H17G C174 H17H 109.5 . . ?
C171 C174 H17I 109.5 . . ?
H17G C174 H17I 109.5 . . ?
H17H C174 H17I 109.5 . . ?
C182 C181 C183 114(5) . . ?
C182 C181 C184 112(4) . . ?
C183 C181 C184 109(4) . . ?
C182 C181 S18 104(3) . . ?
C183 C181 S18 109(4) . . ?
C184 C181 S18 110(3) . . ?
C181 C182 H18A 109.5 . . ?
C181 C182 H18B 109.5 . . ?
H18A C182 H18B 109.5 . . ?
C181 C182 H18C 109.5 . . ?
H18A C182 H18C 109.5 . . ?
H18B C182 H18C 109.5 . . ?
C181 C183 H18D 109.5 . . ?
C181 C183 H18E 109.5 . . ?
H18D C183 H18E 109.5 . . ?
C181 C183 H18F 109.5 . . ?
H18D C183 H18F 109.5 . . ?
H18E C183 H18F 109.5 . . ?
C181 C184 H18G 109.5 . . ?
C181 C184 H18H 109.5 . . ?
H18G C184 H18H 109.5 . . ?
C181 C184 H18I 109.5 . . ?
H18G C184 H18I 109.5 . . ?
H18H C184 H18I 109.5 . . ?
C192 C191 C194 113(3) . . ?
C192 C191 C193 110(3) . . ?
C194 C191 C193 113(3) . . ?
C192 C191 S19 114(3) . . ?
C194 C191 S19 103(3) . . ?
C193 C191 S19 104(3) . . ?
C191 C192 H19A 109.5 . . ?
C191 C192 H19B 109.5 . . ?
H19A C192 H19B 109.5 . . ?
C191 C192 H19C 109.5 . . ?
H19A C192 H19C 109.5 . . ?
H19B C192 H19C 109.5 . . ?
C191 C193 H19D 109.5 . . ?
C191 C193 H19E 109.5 . . ?
H19D C193 H19E 109.5 . . ?
C191 C193 H19F 109.5 . . ?
H19D C193 H19F 109.5 . . ?
H19E C193 H19F 109.5 . . ?
C191 C194 H19G 109.5 . . ?
C191 C194 H19H 109.5 . . ?
H19G C194 H19H 109.5 . . ?
C191 C194 H19I 109.5 . . ?
H19G C194 H19I 109.5 . . ?
H19H C194 H19I 109.5 . . ?
C202 C201 C204 102(3) . . ?
C202 C201 C203 111(4) . . ?
C204 C201 C203 117(4) . . ?
C202 C201 S20 113(3) . . ?
C204 C201 S20 111(3) . . ?
C203 C201 S20 103(3) . . ?
C201 C202 H20A 109.5 . . ?
C201 C202 H20B 109.5 . . ?
H20A C202 H20B 109.5 . . ?
C201 C202 H20C 109.5 . . ?
H20A C202 H20C 109.5 . . ?
H20B C202 H20C 109.5 . . ?
C201 C203 H20D 109.5 . . ?
C201 C203 H20E 109.5 . . ?
H20D C203 H20E 109.5 . . ?
C201 C203 H20F 109.5 . . ?
H20D C203 H20F 109.5 . . ?
H20E C203 H20F 109.5 . . ?
C201 C204 H20G 109.5 . . ?
C201 C204 H20H 109.5 . . ?
H20G C204 H20H 109.5 . . ?
C201 C204 H20I 109.5 . . ?
H20G C204 H20I 109.5 . . ?
H20H C204 H20I 109.5 . . ?
C212 C211 C213 113(3) . . ?
C212 C211 C214 113(3) . . ?
C213 C211 C214 110(3) . . ?
C212 C211 S21 109(2) . . ?
C213 C211 S21 103(2) . . ?
C214 C211 S21 107(2) . . ?
C211 C212 H21A 109.5 . . ?
C211 C212 H21B 109.5 . . ?
H21A C212 H21B 109.5 . . ?
C211 C212 H21C 109.5 . . ?
H21A C212 H21C 109.5 . . ?
H21B C212 H21C 109.5 . . ?
C211 C213 H21D 109.5 . . ?
C211 C213 H21E 109.5 . . ?
H21D C213 H21E 109.5 . . ?
C211 C213 H21F 109.5 . . ?
H21D C213 H21F 109.5 . . ?
H21E C213 H21F 109.5 . . ?
C211 C214 H21G 109.5 . . ?
C211 C214 H21H 109.5 . . ?
H21G C214 H21H 109.5 . . ?
C211 C214 H21I 109.5 . . ?
H21G C214 H21I 109.5 . . ?
H21H C214 H21I 109.5 . . ?
C224 C221 C222 115(3) . . ?
C224 C221 C223 113(3) . . ?
C222 C221 C223 106(3) . . ?
C224 C221 S22 105(2) . . ?
C222 C221 S22 111(2) . . ?
C223 C221 S22 107(2) . . ?
C221 C222 H22D 109.5 . . ?
C221 C222 H22E 109.5 . . ?
H22D C222 H22E 109.5 . . ?
C221 C222 H22F 109.5 . . ?
H22D C222 H22F 109.5 . . ?
H22E C222 H22F 109.5 . . ?
C221 C223 H22G 109.5 . . ?
C221 C223 H22H 109.5 . . ?
H22G C223 H22H 109.5 . . ?
C221 C223 H22I 109.5 . . ?
H22G C223 H22I 109.5 . . ?
H22H C223 H22I 109.5 . . ?
C221 C224 H22J 109.5 . . ?
C221 C224 H22K 109.5 . . ?
H22J C224 H22K 109.5 . . ?
C221 C224 H22L 109.5 . . ?
H22J C224 H22L 109.5 . . ?
H22K C224 H22L 109.5 . . ?
C301 C300 C305 120.0 . . ?
C301 C300 C306 120.1(8) . . ?
C305 C300 C306 119.9(8) . . ?
C300 C301 C302 120.0 . . ?
C300 C301 H301 120.0 . . ?
C302 C301 H301 120.0 . . ?
C303 C302 C301 120.00(7) . . ?
C303 C302 H302 120.0 . . ?
C301 C302 H302 120.0 . . ?
C302 C303 C304 120.0 . . ?
C302 C303 H303 120.0 . . ?
C304 C303 H303 120.0 . . ?
C305 C304 C303 120.0 . . ?
C305 C304 H304 120.0 . . ?
C303 C304 H304 120.0 . . ?
C304 C305 C300 120.00(5) . . ?
C304 C305 H305 120.0 . . ?
C300 C305 H305 120.0 . . ?
C300 C306 H30A 109.4 . . ?
C300 C306 H30B 109.5 . . ?
H30A C306 H30B 109.5 . . ?
C300 C306 H30C 109.5 . . ?
H30A C306 H30C 109.5 . . ?
H30B C306 H30C 109.5 . . ?
C404 C403 C402 120.0 . . ?
C404 C403 H403 119.9 . . ?
C402 C403 H403 120.1 . . ?
C405 C404 C403 120.0 . . ?
C405 C404 H404 120.0 . . ?
C403 C404 H404 120.0 . . ?
C400 C405 C404 120.00(9) . . ?
C400 C405 H405 120.0 . . ?
C404 C405 H405 120.0 . . ?
C405 C400 C401 120.0 . . ?
C405 C400 C406 119.8(8) . . ?
C401 C400 C406 120.2(8) . . ?
C402 C401 C400 120.0 . . ?
C402 C401 H401 120.0 . . ?
C400 C401 H401 120.0 . . ?
C401 C402 C403 120.00(5) . . ?
C401 C402 H402 120.0 . . ?
C403 C402 H402 120.0 . . ?
C400 C406 H40A 109.4 . . ?
C400 C406 H40B 109.5 . . ?
H40A C406 H40B 109.5 . . ?
C400 C406 H40C 109.5 . . ?
H40A C406 H40C 109.5 . . ?
H40B C406 H40C 109.5 . . ?
S15 Au1 S17 171.3(4) . . ?
S15 Au1 Au7 98.2(3) . . ?
S17 Au1 Au7 90.5(3) . . ?
S15 Au1 Au8 134.2(3) . . ?
S17 Au1 Au8 45.6(2) . . ?
Au7 Au1 Au8 84.74(5) . . ?
S13 Au2 S15 171.6(4) . . ?
S13 Au2 Au7 87.5(2) . . ?
S15 Au2 Au7 99.9(3) . . ?
S16 Au3 S21 175.9(3) . . ?
S16 Au3 Au7 50.2(2) . . ?
S21 Au3 Au7 129.11(19) . . ?
S16 Au3 Au13 134.4(2) . . ?
S21 Au3 Au13 47.11(19) . . ?
Au7 Au3 Au13 87.94(5) . . ?
S13 Au4 Au12 172.0(2) . . ?
S13 Au4 Au14 127.9(2) . . ?
Au12 Au4 Au14 60.09(4) . . ?
S13 Au4 Au11 117.3(2) . . ?
Au12 Au4 Au11 60.79(4) . . ?
Au14 Au4 Au11 86.24(5) . . ?
S13 Au4 Au5 113.0(2) . . ?
Au12 Au4 Au5 63.67(4) . . ?
Au14 Au4 Au5 93.37(5) . . ?
Au11 Au4 Au5 115.25(5) . . ?
S13 Au4 Au6 102.6(2) . . ?
Au12 Au4 Au6 69.51(4) . . ?
Au14 Au4 Au6 128.64(6) . . ?
Au11 Au4 Au6 59.87(4) . . ?
Au5 Au4 Au6 71.78(4) . . ?
S13 Au4 Au13 96.7(2) . . ?
Au12 Au4 Au13 87.91(5) . . ?
Au14 Au4 Au13 60.09(4) . . ?
Au11 Au4 Au13 52.44(3) . . ?
Au5 Au4 Au13 149.09(6) . . ?
Au6 Au4 Au13 111.02(5) . . ?
S11 Au5 S10 176.8(3) . . ?
S11 Au5 Au4 96.2(2) . . ?
S10 Au5 Au4 86.6(2) . . ?
S11 Au5 Au12 85.7(2) . . ?
S10 Au5 Au12 97.3(2) . . ?
Au4 Au5 Au12 53.34(4) . . ?
S11 Au5 Au15 136.5(2) . . ?
S10 Au5 Au15 45.1(2) . . ?
Au4 Au5 Au15 87.07(5) . . ?
Au12 Au5 Au15 61.84(4) . . ?
S11 Au6 Au7 158.4(2) . . ?
S11 Au6 Au9 139.0(2) . . ?
Au7 Au6 Au9 60.43(5) . . ?
S11 Au6 Au11 133.8(2) . . ?
Au7 Au6 Au11 60.07(5) . . ?
Au9 Au6 Au11 56.94(4) . . ?
S11 Au6 Au4 94.68(19) . . ?
Au7 Au6 Au4 79.18(5) . . ?
Au9 Au6 Au4 115.08(5) . . ?
Au11 Au6 Au4 59.23(4) . . ?
S11 Au6 Au10 74.4(2) . . ?
Au7 Au6 Au10 125.50(6) . . ?
Au9 Au6 Au10 65.12(5) . . ?
Au11 Au6 Au10 92.46(5) . . ?
Au4 Au6 Au10 128.63(6) . . ?
S11 Au6 Au12 79.3(2) . . ?
Au7 Au6 Au12 111.05(5) . . ?
Au9 Au6 Au12 97.60(5) . . ?
Au11 Au6 Au12 54.56(4) . . ?
Au4 Au6 Au12 50.88(4) . . ?
Au10 Au6 Au12 77.77(4) . . ?
S16 Au7 Au6 158.2(2) . . ?
S16 Au7 Au9 139.2(2) . . ?
Au6 Au7 Au9 61.15(5) . . ?
S16 Au7 Au11 127.7(2) . . ?
Au6 Au7 Au11 65.36(5) . . ?
Au9 Au7 Au11 58.85(4) . . ?
S16 Au7 Au2 84.2(2) . . ?
Au6 Au7 Au2 74.08(5) . . ?
Au9 Au7 Au2 132.83(6) . . ?
Au11 Au7 Au2 115.65(6) . . ?
S16 Au7 Au3 47.8(2) . . ?
Au6 Au7 Au3 127.83(6) . . ?
Au9 Au7 Au3 136.73(6) . . ?
Au11 Au7 Au3 85.36(5) . . ?
Au2 Au7 Au3 82.41(5) . . ?
S16 Au7 Au1 89.4(2) . . ?
Au6 Au7 Au1 81.13(5) . . ?
Au9 Au7 Au1 91.42(5) . . ?
Au11 Au7 Au1 142.69(6) . . ?
Au2 Au7 Au1 66.59(5) . . ?
Au3 Au7 Au1 130.10(6) . . ?
S17 Au8 S14 173.4(3) . . ?
S17 Au8 Au9 87.0(3) . . ?
S14 Au8 Au9 99.6(2) . . ?
S17 Au8 Au1 45.6(3) . . ?
S14 Au8 Au1 134.3(2) . . ?
Au9 Au8 Au1 85.18(5) . . ?
S18 Au9 Au7 146.3(2) . . ?
S18 Au9 Au11 115.5(2) . . ?
Au7 Au9 Au11 62.65(5) . . ?
S18 Au9 Au6 154.8(2) . . ?
Au7 Au9 Au6 58.42(5) . . ?
Au11 Au9 Au6 65.83(4) . . ?
S18 Au9 Au8 96.4(2) . . ?
Au7 Au9 Au8 98.06(6) . . ?
Au11 Au9 Au8 145.55(6) . . ?
Au6 Au9 Au8 79.79(5) . . ?
S18 Au9 Au10 93.0(2) . . ?
Au7 Au9 Au10 120.58(6) . . ?
Au11 Au9 Au10 95.64(5) . . ?
Au6 Au9 Au10 62.21(5) . . ?
Au8 Au9 Au10 68.74(5) . . ?
S18 Au9 Au19 46.7(2) . . ?
Au7 Au9 Au19 118.92(5) . . ?
Au11 Au9 Au19 68.84(4) . . ?
Au6 Au9 Au19 127.53(5) . . ?
Au8 Au9 Au19 141.47(6) . . ?
Au10 Au9 Au19 98.30(5) . . ?
S14 Au10 S12 168.8(3) . . ?
S14 Au10 Au6 98.9(2) . . ?
S12 Au10 Au6 87.55(16) . . ?
S14 Au10 Au9 94.8(2) . . ?
S12 Au10 Au9 96.33(16) . . ?
Au6 Au10 Au9 52.66(4) . . ?
Au9 Au11 Au16 108.94(5) . . ?
Au9 Au11 Au13 155.29(6) . . ?
Au16 Au11 Au13 60.28(4) . . ?
Au9 Au11 Au17 138.59(6) . . ?
Au16 Au11 Au17 61.10(4) . . ?
Au13 Au11 Au17 58.99(4) . . ?
Au9 Au11 Au7 58.49(4) . . ?
Au16 Au11 Au7 113.55(5) . . ?
Au13 Au11 Au7 103.42(5) . . ?
Au17 Au11 Au7 162.33(6) . . ?
Au9 Au11 Au12 107.91(5) . . ?
Au16 Au11 Au12 126.61(5) . . ?
Au13 Au11 Au12 95.39(5) . . ?
Au17 Au11 Au12 65.65(4) . . ?
Au7 Au11 Au12 118.33(5) . . ?
Au9 Au11 Au4 117.00(5) . . ?
Au16 Au11 Au4 130.07(5) . . ?
Au13 Au11 Au4 69.79(4) . . ?
Au17 Au11 Au4 93.41(4) . . ?
Au7 Au11 Au4 77.45(5) . . ?
Au12 Au11 Au4 55.26(4) . . ?
Au9 Au11 Au6 57.23(4) . . ?
Au16 Au11 Au6 164.46(6) . . ?
Au13 Au11 Au6 128.83(6) . . ?
Au17 Au11 Au6 133.45(5) . . ?
Au7 Au11 Au6 54.57(4) . . ?
Au12 Au11 Au6 67.86(4) . . ?
Au4 Au11 Au6 60.90(4) . . ?
Au9 Au11 Au19 62.26(4) . . ?
Au16 Au11 Au19 57.72(4) . . ?
Au13 Au11 Au19 116.88(5) . . ?
Au17 Au11 Au19 81.65(4) . . ?
Au7 Au11 Au19 110.38(5) . . ?
Au12 Au11 Au19 111.71(5) . . ?
Au4 Au11 Au19 166.78(5) . . ?
Au6 Au11 Au19 114.21(5) . . ?
S12 Au12 Au4 140.65(17) . . ?
S12 Au12 Au14 154.82(17) . . ?
Au4 Au12 Au14 59.95(4) . . ?
S12 Au12 Au11 91.71(16) . . ?
Au4 Au12 Au11 63.95(4) . . ?
Au14 Au12 Au11 87.87(5) . . ?
S12 Au12 Au5 109.50(17) . . ?
Au4 Au12 Au5 62.99(5) . . ?
Au14 Au12 Au5 92.89(5) . . ?
Au11 Au12 Au5 117.29(5) . . ?
S12 Au12 Au20 97.88(17) . . ?
Au4 Au12 Au20 118.86(5) . . ?
Au14 Au12 Au20 59.02(4) . . ?
Au11 Au12 Au20 110.20(5) . . ?
Au5 Au12 Au20 123.25(5) . . ?
S12 Au12 Au17 98.45(17) . . ?
Au4 Au12 Au17 93.03(5) . . ?
Au14 Au12 Au17 60.72(4) . . ?
Au11 Au12 Au17 56.56(4) . . ?
Au5 Au12 Au17 151.80(5) . . ?
Au20 Au12 Au17 53.64(3) . . ?
S12 Au12 Au15 118.86(16) . . ?
Au4 Au12 Au15 93.02(5) . . ?
Au14 Au12 Au15 60.88(4) . . ?
Au11 Au12 Au15 148.23(5) . . ?
Au5 Au12 Au15 63.01(4) . . ?
Au20 Au12 Au15 60.24(4) . . ?
Au17 Au12 Au15 106.77(4) . . ?
S12 Au12 Au6 81.44(17) . . ?
Au4 Au12 Au6 59.61(4) . . ?
Au14 Au12 Au6 118.77(5) . . ?
Au11 Au12 Au6 57.58(4) . . ?
Au5 Au12 Au6 68.04(4) . . ?
Au20 Au12 Au6 167.62(5) . . ?
Au17 Au12 Au6 114.10(5) . . ?
Au15 Au12 Au6 130.82(5) . . ?
S12 Au12 Au18 43.76(16) . . ?
Au4 Au12 Au18 128.94(5) . . ?
Au14 Au12 Au18 115.03(5) . . ?
Au11 Au12 Au18 65.11(4) . . ?
Au5 Au12 Au18 152.04(5) . . ?
Au20 Au12 Au18 76.18(4) . . ?
Au17 Au12 Au18 54.97(3) . . ?
Au15 Au12 Au18 131.15(5) . . ?
Au6 Au12 Au18 95.35(4) . . ?
S21 Au13 Au17 167.60(19) . . ?
S21 Au13 Au11 124.6(2) . . ?
Au17 Au13 Au11 61.63(4) . . ?
S21 Au13 Au16 130.23(19) . . ?
Au17 Au13 Au16 61.85(4) . . ?
Au11 Au13 Au16 59.83(4) . . ?
S21 Au13 Au14 107.61(18) . . ?
Au17 Au13 Au14 60.98(4) . . ?
Au11 Au13 Au14 83.54(4) . . ?
Au16 Au13 Au14 121.65(5) . . ?
S21 Au13 Au23 100.72(19) . . ?
Au17 Au13 Au23 70.83(4) . . ?
Au11 Au13 Au23 131.73(6) . . ?
Au16 Au13 Au23 104.89(5) . . ?
Au14 Au13 Au23 66.00(4) . . ?
S21 Au13 Au3 45.15(19) . . ?
Au17 Au13 Au3 143.86(5) . . ?
Au11 Au13 Au3 82.54(5) . . ?
Au16 Au13 Au3 97.28(5) . . ?
Au14 Au13 Au3 122.89(5) . . ?
Au23 Au13 Au3 145.31(5) . . ?
S21 Au13 Au4 87.49(19) . . ?
Au17 Au13 Au4 88.07(4) . . ?
Au11 Au13 Au4 57.77(4) . . ?
Au16 Au13 Au4 117.60(5) . . ?
Au14 Au13 Au4 50.52(4) . . ?
Au23 Au13 Au4 115.07(5) . . ?
Au3 Au13 Au4 75.66(4) . . ?
S22 Au14 Au4 148.58(19) . . ?
S22 Au14 Au12 151.44(19) . . ?
Au4 Au14 Au12 59.95(4) . . ?
S22 Au14 Au20 84.41(19) . . ?
Au4 Au14 Au20 126.86(5) . . ?
Au12 Au14 Au20 67.05(4) . . ?
S22 Au14 Au17 99.82(18) . . ?
Au4 Au14 Au17 96.26(5) . . ?
Au12 Au14 Au17 66.09(4) . . ?
Au20 Au14 Au17 57.18(4) . . ?
S22 Au14 Au13 98.54(18) . . ?
Au4 Au14 Au13 69.39(4) . . ?
Au12 Au14 Au13 93.01(4) . . ?
Au20 Au14 Au13 111.43(5) . . ?
Au17 Au14 Au13 54.85(4) . . ?
S22 Au14 Au15 99.45(18) . . ?
Au4 Au14 Au15 97.48(5) . . ?
Au12 Au14 Au15 68.30(4) . . ?
Au20 Au14 Au15 64.85(4) . . ?
Au17 Au14 Au15 115.91(5) . . ?
Au13 Au14 Au15 161.10(5) . . ?
S22 Au14 Au23 44.07(17) . . ?
Au4 Au14 Au23 124.62(5) . . ?
Au12 Au14 Au23 130.85(5) . . ?
Au20 Au14 Au23 87.45(4) . . ?
Au17 Au14 Au23 64.78(4) . . ?
Au13 Au14 Au23 57.00(4) . . ?
Au15 Au14 Au23 137.90(5) . . ?
S9 Au15 S10 173.0(3) . . ?
S9 Au15 Au14 102.4(2) . . ?
S10 Au15 Au14 84.6(2) . . ?
S9 Au15 Au20 48.59(19) . . ?
S10 Au15 Au20 138.4(2) . . ?
Au14 Au15 Au20 54.84(4) . . ?
S9 Au15 Au12 93.58(19) . . ?
S10 Au15 Au12 91.55(19) . . ?
Au14 Au15 Au12 50.82(3) . . ?
Au20 Au15 Au12 57.37(4) . . ?
S9 Au15 Au5 136.0(2) . . ?
S10 Au15 Au5 45.21(19) . . ?
Au14 Au15 Au5 81.99(5) . . ?
Au20 Au15 Au5 112.51(5) . . ?
Au12 Au15 Au5 55.15(4) . . ?
S19 Au16 Au11 128.4(2) . . ?
S19 Au16 Au13 142.07(19) . . ?
Au11 Au16 Au13 59.89(4) . . ?
S19 Au16 Au17 158.7(2) . . ?
Au11 Au16 Au17 60.55(4) . . ?
Au13 Au16 Au17 58.69(4) . . ?
S19 Au16 Au22 97.06(19) . . ?
Au11 Au16 Au22 98.46(5) . . ?
Au13 Au16 Au22 119.45(5) . . ?
Au17 Au16 Au22 61.60(4) . . ?
S19 Au16 Au24 107.1(2) . . ?
Au11 Au16 Au24 123.01(5) . . ?
Au13 Au16 Au24 85.58(5) . . ?
Au17 Au16 Au24 62.88(4) . . ?
Au22 Au16 Au24 58.78(4) . . ?
S19 Au16 Au19 78.53(19) . . ?
Au11 Au16 Au19 71.40(4) . . ?
Au13 Au16 Au19 129.83(5) . . ?
Au17 Au16 Au19 88.23(4) . . ?
Au22 Au16 Au19 54.77(4) . . ?
Au24 Au16 Au19 113.46(5) . . ?
Au13 Au17 Au25 115.39(5) . . ?
Au13 Au17 Au20 123.40(5) . . ?
Au25 Au17 Au20 60.02(4) . . ?
Au13 Au17 Au11 59.39(4) . . ?
Au25 Au17 Au11 174.59(5) . . ?
Au20 Au17 Au11 120.83(5) . . ?
Au13 Au17 Au16 59.46(4) . . ?
Au25 Au17 Au16 121.16(5) . . ?
Au20 Au17 Au16 176.60(5) . . ?
Au11 Au17 Au16 58.35(4) . . ?
Au13 Au17 Au22 118.33(5) . . ?
Au25 Au17 Au22 88.08(4) . . ?
Au20 Au17 Au22 117.80(5) . . ?
Au11 Au17 Au22 95.77(4) . . ?
Au16 Au17 Au22 59.68(4) . . ?
Au13 Au17 Au14 64.17(4) . . ?
Au25 Au17 Au14 92.27(4) . . ?
Au20 Au17 Au14 59.99(4) . . ?
Au11 Au17 Au14 84.08(4) . . ?
Au16 Au17 Au14 122.43(5) . . ?
Au22 Au17 Au14 176.98(5) . . ?
Au13 Au17 Au21 172.85(5) . . ?
Au25 Au17 Au21 57.59(4) . . ?
Au20 Au17 Au21 55.69(4) . . ?
Au11 Au17 Au21 127.67(5) . . ?
Au16 Au17 Au21 121.75(5) . . ?
Au22 Au17 Au21 62.11(4) . . ?
Au14 Au17 Au21 115.66(5) . . ?
Au13 Au17 Au18 129.96(5) . . ?
Au25 Au17 Au18 114.20(5) . . ?
Au20 Au17 Au18 87.36(4) . . ?
Au11 Au17 Au18 71.17(4) . . ?
Au16 Au17 Au18 89.28(4) . . ?
Au22 Au17 Au18 57.18(4) . . ?
Au14 Au17 Au18 120.06(5) . . ?
Au21 Au17 Au18 56.84(4) . . ?
Au13 Au17 Au24 84.45(4) . . ?
Au25 Au17 Au24 61.11(4) . . ?
Au20 Au17 Au24 121.06(5) . . ?
Au11 Au17 Au24 118.03(5) . . ?
Au16 Au17 Au24 60.05(4) . . ?
Au22 Au17 Au24 57.32(4) . . ?
Au14 Au17 Au24 125.36(5) . . ?
Au21 Au17 Au24 90.35(4) . . ?
Au18 Au17 Au24 114.44(5) . . ?
Au13 Au17 Au12 90.82(5) . . ?
Au25 Au17 Au12 122.75(5) . . ?
Au20 Au17 Au12 63.04(4) . . ?
Au11 Au17 Au12 57.79(4) . . ?
Au16 Au17 Au12 116.03(5) . . ?
Au22 Au17 Au12 124.29(4) . . ?
Au14 Au17 Au12 53.19(3) . . ?
Au21 Au17 Au12 94.49(4) . . ?
Au18 Au17 Au12 67.59(4) . . ?
Au24 Au17 Au12 175.02(5) . . ?
Au13 Au17 Au23 58.45(4) . . ?
Au25 Au17 Au23 57.33(4) . . ?
Au20 Au17 Au23 87.70(4) . . ?
Au11 Au17 Au23 117.30(5) . . ?
Au16 Au17 Au23 95.57(4) . . ?
Au22 Au17 Au23 119.78(4) . . ?
Au14 Au17 Au23 62.75(4) . . ?
Au21 Au17 Au23 114.72(5) . . ?
Au18 Au17 Au23 171.53(5) . . ?
Au24 Au17 Au23 62.75(4) . . ?
Au12 Au17 Au23 115.93(4) . . ?
S12 Au18 Au19 124.45(17) . . ?
S12 Au18 Au27 139.57(16) . . ?
Au19 Au18 Au27 61.20(5) . . ?
S12 Au18 Au21 110.25(16) . . ?
Au19 Au18 Au21 123.04(6) . . ?
Au27 Au18 Au21 88.05(5) . . ?
S12 Au18 Au22 162.75(16) . . ?
Au19 Au18 Au22 58.39(4) . . ?
Au27 Au18 Au22 57.68(4) . . ?
Au21 Au18 Au22 64.67(4) . . ?
S12 Au18 Au17 102.75(15) . . ?
Au19 Au18 Au17 90.95(5) . . ?
Au27 Au18 Au17 117.54(5) . . ?
Au21 Au18 Au17 60.73(4) . . ?
Au22 Au18 Au17 60.11(4) . . ?
S12 Au18 Au12 45.62(15) . . ?
Au19 Au18 Au12 115.66(5) . . ?
Au27 Au18 Au12 174.66(5) . . ?
Au21 Au18 Au12 90.54(4) . . ?
Au22 Au18 Au12 117.13(5) . . ?
Au17 Au18 Au12 57.44(3) . . ?
S18 Au19 Au22 167.1(2) . . ?
S18 Au19 Au18 107.6(2) . . ?
Au22 Au19 Au18 63.07(4) . . ?
S18 Au19 Au27 109.3(2) . . ?
Au22 Au19 Au27 58.83(4) . . ?
Au18 Au19 Au27 60.19(5) . . ?
S18 Au19 Au26 122.0(2) . . ?
Au22 Au19 Au26 64.39(4) . . ?
Au18 Au19 Au26 126.30(6) . . ?
Au27 Au19 Au26 83.78(5) . . ?
S18 Au19 Au16 131.5(2) . . ?
Au22 Au19 Au16 59.97(4) . . ?
Au18 Au19 Au16 91.50(5) . . ?
Au27 Au19 Au16 118.79(5) . . ?
Au26 Au19 Au16 71.38(4) . . ?
S18 Au19 Au9 47.1(2) . . ?
Au22 Au19 Au9 136.01(5) . . ?
Au18 Au19 Au9 86.84(5) . . ?
Au27 Au19 Au9 133.35(6) . . ?
Au26 Au19 Au9 141.93(6) . . ?
Au16 Au19 Au9 91.90(5) . . ?
S18 Au19 Au11 96.0(2) . . ?
Au22 Au19 Au11 88.37(4) . . ?
Au18 Au19 Au11 66.70(4) . . ?
Au27 Au19 Au11 125.73(5) . . ?
Au26 Au19 Au11 122.00(5) . . ?
Au16 Au19 Au11 50.88(3) . . ?
Au9 Au19 Au11 48.91(3) . . ?
S9 Au20 Au21 122.9(2) . . ?
S9 Au20 Au25 140.5(2) . . ?
Au21 Au20 Au25 60.75(4) . . ?
S9 Au20 Au17 159.4(2) . . ?
Au21 Au20 Au17 65.35(4) . . ?
Au25 Au20 Au17 59.90(4) . . ?
S9 Au20 Au14 105.6(2) . . ?
Au21 Au20 Au14 128.14(5) . . ?
Au25 Au20 Au14 93.90(5) . . ?
Au17 Au20 Au14 62.83(4) . . ?
S9 Au20 Au12 96.0(2) . . ?
Au21 Au20 Au12 100.43(5) . . ?
Au25 Au20 Au12 122.92(5) . . ?
Au17 Au20 Au12 63.32(4) . . ?
Au14 Au20 Au12 53.94(4) . . ?
S9 Au20 Au15 46.3(2) . . ?
Au21 Au20 Au15 153.18(6) . . ?
Au25 Au20 Au15 145.36(5) . . ?
Au17 Au20 Au15 116.86(5) . . ?
Au14 Au20 Au15 60.31(4) . . ?
Au12 Au20 Au15 62.39(4) . . ?
S7 Au21 Au20 132.34(19) . . ?
S7 Au21 Au25 145.4(2) . . ?
Au20 Au21 Au25 61.38(4) . . ?
S7 Au21 Au18 92.78(19) . . ?
Au20 Au21 Au18 92.83(5) . . ?
Au25 Au21 Au18 120.22(6) . . ?
S7 Au21 Au35 100.2(2) . . ?
Au20 Au21 Au35 121.25(5) . . ?
Au25 Au21 Au35 60.13(4) . . ?
Au18 Au21 Au35 111.48(5) . . ?
S7 Au21 Au17 154.72(19) . . ?
Au20 Au21 Au17 58.96(4) . . ?
Au25 Au21 Au17 58.04(4) . . ?
Au18 Au21 Au17 62.43(4) . . ?
Au35 Au21 Au17 85.69(4) . . ?
S7 Au21 Au22 105.26(18) . . ?
Au20 Au21 Au22 117.49(5) . . ?
Au25 Au21 Au22 86.24(5) . . ?
Au18 Au21 Au22 57.73(4) . . ?
Au35 Au21 Au22 53.90(4) . . ?
Au17 Au21 Au22 58.53(4) . . ?
S7 Au21 Au29 47.79(19) . . ?
Au20 Au21 Au29 172.72(6) . . ?
Au25 Au21 Au29 114.07(5) . . ?
Au18 Au21 Au29 94.42(5) . . ?
Au35 Au21 Au29 55.18(4) . . ?
Au17 Au21 Au29 124.54(5) . . ?
Au22 Au21 Au29 66.43(4) . . ?
Au35 Au22 Au27 111.66(6) . . ?
Au35 Au22 Au19 173.57(6) . . ?
Au27 Au22 Au19 61.99(5) . . ?
Au35 Au22 Au36 58.89(4) . . ?
Au27 Au22 Au36 116.10(5) . . ?
Au19 Au22 Au36 123.87(5) . . ?
Au35 Au22 Au18 118.13(5) . . ?
Au27 Au22 Au18 59.70(4) . . ?
Au19 Au22 Au18 58.53(4) . . ?
Au36 Au22 Au18 174.35(6) . . ?
Au35 Au22 Au24 59.54(4) . . ?
Au27 Au22 Au24 170.80(6) . . ?
Au19 Au22 Au24 126.86(6) . . ?
Au36 Au22 Au24 58.05(4) . . ?
Au18 Au22 Au24 125.54(5) . . ?
Au35 Au22 Au16 121.06(5) . . ?
Au27 Au22 Au16 127.24(6) . . ?
Au19 Au22 Au16 65.26(4) . . ?
Au36 Au22 Au16 93.62(5) . . ?
Au18 Au22 Au16 92.02(5) . . ?
Au24 Au22 Au16 61.72(4) . . ?
Au35 Au22 Au17 90.20(4) . . ?
Au27 Au22 Au17 122.15(5) . . ?
Au19 Au22 Au17 92.62(5) . . ?
Au36 Au22 Au17 120.92(5) . . ?
Au18 Au22 Au17 62.71(4) . . ?
Au24 Au22 Au17 62.90(4) . . ?
Au16 Au22 Au17 58.72(4) . . ?
Au35 Au22 Au21 60.70(4) . . ?
Au27 Au22 Au21 85.16(5) . . ?
Au19 Au22 Au21 116.12(5) . . ?
Au36 Au22 Au21 119.59(5) . . ?
Au18 Au22 Au21 57.61(4) . . ?
Au24 Au22 Au21 91.96(4) . . ?
Au16 Au22 Au21 118.04(5) . . ?
Au17 Au22 Au21 59.36(4) . . ?
Au35 Au22 Au26 119.87(5) . . ?
Au27 Au22 Au26 84.01(5) . . ?
Au19 Au22 Au26 61.94(4) . . ?
Au36 Au22 Au26 62.14(4) . . ?
Au18 Au22 Au26 119.47(5) . . ?
Au24 Au22 Au26 98.06(5) . . ?
Au16 Au22 Au26 72.39(4) . . ?
Au17 Au22 Au26 130.99(5) . . ?
Au21 Au22 Au26 168.32(5) . . ?
Au35 Au22 Au29 53.61(4) . . ?
Au27 Au22 Au29 58.05(4) . . ?
Au19 Au22 Au29 120.02(5) . . ?
Au36 Au22 Au29 85.13(5) . . ?
Au18 Au22 Au29 89.30(5) . . ?
Au24 Au22 Au29 113.11(5) . . ?
Au16 Au22 Au29 174.24(5) . . ?
Au17 Au22 Au29 117.27(5) . . ?
Au21 Au22 Au29 58.29(4) . . ?
Au26 Au22 Au29 111.74(5) . . ?
S22 Au23 S20 176.8(3) . . ?
S22 Au23 Au25 85.98(19) . . ?
S20 Au23 Au25 97.13(19) . . ?
S22 Au23 Au13 100.07(18) . . ?
S20 Au23 Au13 80.2(2) . . ?
Au25 Au23 Au13 101.90(5) . . ?
S22 Au23 Au14 45.70(17) . . ?
S20 Au23 Au14 135.50(19) . . ?
Au25 Au23 Au14 81.85(4) . . ?
Au13 Au23 Au14 57.00(4) . . ?
S22 Au23 Au24 137.63(18) . . ?
S20 Au23 Au24 45.57(18) . . ?
Au25 Au23 Au24 55.35(4) . . ?
Au13 Au23 Au24 75.00(4) . . ?
Au14 Au23 Au24 105.90(4) . . ?
S22 Au23 Au17 90.24(17) . . ?
S20 Au23 Au17 92.38(18) . . ?
Au25 Au23 Au17 51.48(3) . . ?
Au13 Au23 Au17 50.73(3) . . ?
Au14 Au23 Au17 52.46(3) . . ?
Au24 Au23 Au17 53.54(3) . . ?
S20 Au24 Au35 145.0(2) . . ?
S20 Au24 Au36 136.41(19) . . ?
Au35 Au24 Au36 59.12(4) . . ?
S20 Au24 Au22 153.2(2) . . ?
Au35 Au24 Au22 57.42(4) . . ?
Au36 Au24 Au22 60.68(4) . . ?
S20 Au24 Au16 95.3(2) . . ?
Au35 Au24 Au16 116.75(5) . . ?
Au36 Au24 Au16 93.84(5) . . ?
Au22 Au24 Au16 59.50(4) . . ?
S20 Au24 Au25 96.5(2) . . ?
Au35 Au24 Au25 59.66(4) . . ?
Au36 Au24 Au25 118.78(5) . . ?
Au22 Au24 Au25 86.24(4) . . ?
Au16 Au24 Au25 112.54(5) . . ?
S20 Au24 Au17 100.04(19) . . ?
Au35 Au24 Au17 87.22(5) . . ?
Au36 Au24 Au17 120.42(5) . . ?
Au22 Au24 Au17 59.78(4) . . ?
Au16 Au24 Au17 57.07(4) . . ?
Au25 Au24 Au17 55.48(4) . . ?
S20 Au24 Au23 43.78(19) . . ?
Au35 Au24 Au23 115.54(5) . . ?
Au36 Au24 Au23 171.63(6) . . ?
Au22 Au24 Au23 123.18(5) . . ?
Au16 Au24 Au23 94.43(4) . . ?
Au25 Au24 Au23 56.41(4) . . ?
Au17 Au24 Au23 63.71(4) . . ?
S8 Au25 Au21 131.4(2) . . ?
S8 Au25 Au17 155.4(2) . . ?
Au21 Au25 Au17 64.37(4) . . ?
S8 Au25 Au20 142.1(2) . . ?
Au21 Au25 Au20 57.87(4) . . ?
Au17 Au25 Au20 60.08(4) . . ?
S8 Au25 Au35 84.2(2) . . ?
Au21 Au25 Au35 62.46(4) . . ?
Au17 Au25 Au35 90.27(5) . . ?
Au20 Au25 Au35 120.07(5) . . ?
S8 Au25 Au24 93.9(2) . . ?
Au21 Au25 Au24 95.48(5) . . ?
Au17 Au25 Au24 63.41(4) . . ?
Au20 Au25 Au24 123.43(5) . . ?
Au35 Au25 Au24 56.76(4) . . ?
S8 Au25 Au23 92.3(2) . . ?
Au21 Au25 Au23 135.24(6) . . ?
Au17 Au25 Au23 71.19(4) . . ?
Au20 Au25 Au23 95.60(5) . . ?
Au35 Au25 Au23 124.38(5) . . ?
Au24 Au25 Au23 68.24(4) . . ?
S19 Au26 S5 167.6(3) . . ?
S19 Au26 Au19 80.73(18) . . ?
S5 Au26 Au19 97.1(2) . . ?
S19 Au26 Au36 100.8(2) . . ?
S5 Au26 Au36 91.4(2) . . ?
Au19 Au26 Au36 109.22(5) . . ?
S19 Au26 Au22 94.63(18) . . ?
S5 Au26 Au22 93.9(2) . . ?
Au19 Au26 Au22 53.67(4) . . ?
Au36 Au26 Au22 55.71(4) . . ?
S6 Au27 Au22 159.9(2) . . ?
S6 Au27 Au18 137.5(2) . . ?
Au22 Au27 Au18 62.62(4) . . ?
S6 Au27 Au19 127.1(2) . . ?
Au22 Au27 Au19 59.18(4) . . ?
Au18 Au27 Au19 58.61(4) . . ?
S6 Au27 Au29 99.0(2) . . ?
Au22 Au27 Au29 72.41(5) . . ?
Au18 Au27 Au29 98.94(5) . . ?
Au19 Au27 Au29 131.57(6) . . ?
S6 Au27 Au30 90.5(2) . . ?
Au22 Au27 Au30 69.86(4) . . ?
Au18 Au27 Au30 130.12(5) . . ?
Au19 Au27 Au30 108.40(5) . . ?
Au29 Au27 Au30 50.95(4) . . ?
S6 Au27 Au28 43.8(2) . . ?
Au22 Au27 Au28 122.55(6) . . ?
Au18 Au27 Au28 141.63(6) . . ?
Au19 Au27 Au28 159.69(6) . . ?
Au29 Au27 Au28 55.74(4) . . ?
Au30 Au27 Au28 59.35(4) . . ?
S6 Au28 S1 175.7(3) . . ?
S6 Au28 Au29 101.48(19) . . ?
S1 Au28 Au29 82.2(2) . . ?
S6 Au28 Au30 91.3(2) . . ?
S1 Au28 Au30 92.7(2) . . ?
Au29 Au28 Au30 51.24(4) . . ?
S6 Au28 Au27 45.06(19) . . ?
S1 Au28 Au27 138.9(2) . . ?
Au29 Au28 Au27 56.98(4) . . ?
Au30 Au28 Au27 59.28(4) . . ?
S7 Au29 Au30 153.6(2) . . ?
S7 Au29 Au32 145.9(2) . . ?
Au30 Au29 Au32 58.89(5) . . ?
S7 Au29 Au35 103.57(19) . . ?
Au30 Au29 Au35 82.25(5) . . ?
Au32 Au29 Au35 59.22(5) . . ?
S7 Au29 Au28 100.31(19) . . ?
Au30 Au29 Au28 69.71(5) . . ?
Au32 Au29 Au28 106.21(6) . . ?
Au35 Au29 Au28 151.77(6) . . ?
S7 Au29 Au27 84.6(2) . . ?
Au30 Au29 Au27 68.99(5) . . ?
Au32 Au29 Au27 125.27(6) . . ?
Au35 Au29 Au27 100.13(5) . . ?
Au28 Au29 Au27 67.27(5) . . ?
S7 Au29 Au21 48.30(19) . . ?
Au30 Au29 Au21 122.60(6) . . ?
Au32 Au29 Au21 115.95(6) . . ?
Au35 Au29 Au21 58.25(4) . . ?
Au28 Au29 Au21 136.07(6) . . ?
Au27 Au29 Au21 78.37(5) . . ?
S7 Au29 Au22 95.8(2) . . ?
Au30 Au29 Au22 67.65(5) . . ?
Au32 Au29 Au22 93.53(5) . . ?
Au35 Au29 Au22 50.59(4) . . ?
Au28 Au29 Au22 112.35(6) . . ?
Au27 Au29 Au22 49.55(4) . . ?
Au21 Au29 Au22 55.28(4) . . ?
S5 Au30 Au32 164.7(2) . . ?
S5 Au30 Au29 129.6(2) . . ?
Au32 Au30 Au29 61.04(5) . . ?
S5 Au30 Au36 93.2(2) . . ?
Au32 Au30 Au36 73.36(5) . . ?
Au29 Au30 Au36 97.30(5) . . ?
S5 Au30 Au33 109.4(2) . . ?
Au32 Au30 Au33 59.36(5) . . ?
Au29 Au30 Au33 120.33(7) . . ?
Au36 Au30 Au33 68.60(5) . . ?
S5 Au30 Au27 69.7(2) . . ?
Au32 Au30 Au27 118.81(6) . . ?
Au29 Au30 Au27 60.06(5) . . ?
Au36 Au30 Au27 99.02(5) . . ?
Au33 Au30 Au27 167.61(6) . . ?
S5 Au30 Au28 95.0(2) . . ?
Au32 Au30 Au28 100.33(6) . . ?
Au29 Au30 Au28 59.05(5) . . ?
Au36 Au30 Au28 154.14(6) . . ?
Au33 Au30 Au28 130.47(6) . . ?
Au27 Au30 Au28 61.38(4) . . ?
S5 Au30 Au31 128.9(2) . . ?
Au32 Au30 Au31 58.37(5) . . ?
Au29 Au30 Au31 82.48(6) . . ?
Au36 Au30 Au31 124.77(6) . . ?
Au33 Au30 Au31 64.74(5) . . ?
Au27 Au30 Au31 126.01(6) . . ?
Au28 Au30 Au31 66.37(5) . . ?
S1 Au31 S2 169.9(4) . . ?
S1 Au31 Au32 100.1(2) . . ?
S2 Au31 Au32 81.6(3) . . ?
S1 Au31 Au30 91.3(2) . . ?
S2 Au31 Au30 97.3(3) . . ?
Au32 Au31 Au30 49.96(4) . . ?
S3 Au32 Au30 161.1(2) . . ?
S3 Au32 Au29 134.1(2) . . ?
Au30 Au32 Au29 60.07(5) . . ?
S3 Au32 Au35 93.0(2) . . ?
Au30 Au32 Au35 84.27(6) . . ?
Au29 Au32 Au35 61.94(5) . . ?
S3 Au32 Au33 96.0(2) . . ?
Au30 Au32 Au33 69.18(6) . . ?
Au29 Au32 Au33 129.16(7) . . ?
Au35 Au32 Au33 117.45(7) . . ?
S3 Au32 Au31 116.0(2) . . ?
Au30 Au32 Au31 71.67(6) . . ?
Au29 Au32 Au31 88.79(6) . . ?
Au35 Au32 Au31 149.08(7) . . ?
Au33 Au32 Au31 72.25(6) . . ?
S3 Au32 Au36 107.1(2) . . ?
Au30 Au32 Au36 56.91(5) . . ?
Au29 Au32 Au36 87.57(5) . . ?
Au35 Au32 Au36 51.98(4) . . ?
Au33 Au32 Au36 66.29(5) . . ?
Au31 Au32 Au36 122.05(6) . . ?
S2 Au33 S4 171.1(3) . . ?
S2 Au33 Au32 82.7(3) . . ?
S4 Au33 Au32 103.5(2) . . ?
S2 Au33 Au30 101.1(3) . . ?
S4 Au33 Au30 87.8(2) . . ?
Au32 Au33 Au30 51.47(4) . . ?
S8 Au34 S3 174.4(3) . . ?
S8 Au34 Au35 88.1(2) . . ?
S3 Au34 Au35 94.3(2) . . ?
Au22 Au35 Au36 63.11(4) . . ?
Au22 Au35 Au32 110.87(6) . . ?
Au36 Au35 Au32 75.67(5) . . ?
Au22 Au35 Au34 166.46(6) . . ?
Au36 Au35 Au34 111.11(6) . . ?
Au32 Au35 Au34 77.82(5) . . ?
Au22 Au35 Au24 63.04(4) . . ?
Au36 Au35 Au24 60.47(4) . . ?
Au32 Au35 Au24 133.65(6) . . ?
Au34 Au35 Au24 103.42(6) . . ?
Au22 Au35 Au29 75.80(5) . . ?
Au36 Au35 Au29 99.62(5) . . ?
Au32 Au35 Au29 58.85(5) . . ?
Au34 Au35 Au29 117.71(6) . . ?
Au24 Au35 Au29 138.77(6) . . ?
Au22 Au35 Au25 91.43(5) . . ?
Au36 Au35 Au25 124.05(6) . . ?
Au32 Au35 Au25 156.16(6) . . ?
Au34 Au35 Au25 81.96(5) . . ?
Au24 Au35 Au25 63.59(4) . . ?
Au29 Au35 Au25 122.53(6) . . ?
Au22 Au35 Au21 65.39(4) . . ?
Au36 Au35 Au21 128.49(6) . . ?
Au32 Au35 Au21 123.65(6) . . ?
Au34 Au35 Au21 119.26(6) . . ?
Au24 Au35 Au21 96.64(5) . . ?
Au29 Au35 Au21 66.57(4) . . ?
Au25 Au35 Au21 57.42(4) . . ?
S4 Au36 Au35 137.5(2) . . ?
S4 Au36 Au24 135.9(2) . . ?
Au35 Au36 Au24 60.41(4) . . ?
S4 Au36 Au22 158.4(2) . . ?
Au35 Au36 Au22 58.00(4) . . ?
Au24 Au36 Au22 61.28(4) . . ?
S4 Au36 Au30 93.4(2) . . ?
Au35 Au36 Au30 79.72(5) . . ?
Au24 Au36 Au30 130.27(6) . . ?
Au22 Au36 Au30 73.11(5) . . ?
S4 Au36 Au26 98.2(2) . . ?
Au35 Au36 Au26 119.00(5) . . ?
Au24 Au36 Au26 100.14(5) . . ?
Au22 Au36 Au26 62.14(4) . . ?
Au30 Au36 Au26 73.05(5) . . ?
S4 Au36 Au32 91.5(2) . . ?
Au35 Au36 Au32 52.34(4) . . ?
Au24 Au36 Au32 111.20(5) . . ?
Au22 Au36 Au32 92.30(5) . . ?
Au30 Au36 Au32 49.73(4) . . ?
Au26 Au36 Au32 122.46(5) . . ?
C11 S1 Au31 107.8(10) . . ?
C11 S1 Au28 107.2(11) . . ?
Au31 S1 Au28 102.0(4) . . ?
C21 S2 Au33 106.7(16) . . ?
C21 S2 Au31 111.4(16) . . ?
Au33 S2 Au31 96.4(4) . . ?
C31 S3 Au34 106.7(15) . . ?
C31 S3 Au32 110.0(15) . . ?
Au34 S3 Au32 94.1(3) . . ?
C41 S4 Au33 103.8(13) . . ?
C41 S4 Au36 111.5(13) . . ?
Au33 S4 Au36 94.7(3) . . ?
C51 S5 Au26 109.3(16) . . ?
C51 S5 Au30 118.0(16) . . ?
Au26 S5 Au30 98.1(3) . . ?
C61 S6 Au28 108.2(12) . . ?
C61 S6 Au27 109.0(12) . . ?
Au28 S6 Au27 91.1(3) . . ?
C71 S7 Au29 112.7(14) . . ?
C71 S7 Au21 110.5(14) . . ?
Au29 S7 Au21 83.9(3) . . ?
C81 S8 Au34 110.3(13) . . ?
C81 S8 Au25 110.2(13) . . ?
Au34 S8 Au25 103.2(3) . . ?
C91 S9 Au15 109.3(12) . . ?
C91 S9 Au20 115.8(12) . . ?
Au15 S9 Au20 85.1(3) . . ?
C101 S10 Au15 106.2(13) . . ?
C101 S10 Au5 109.3(13) . . ?
Au15 S10 Au5 89.7(3) . . ?
C111 S11 Au5 107.4(11) . . ?
C111 S11 Au6 117.6(11) . . ?
Au5 S11 Au6 97.0(3) . . ?
C121 S12 Au10 105.7(9) . . ?
C121 S12 Au18 119.4(9) . . ?
Au10 S12 Au18 111.1(3) . . ?
C121 S12 Au12 117.1(9) . . ?
Au10 S12 Au12 112.7(3) . . ?
Au18 S12 Au12 90.6(2) . . ?
C131 S13 Au2 105.9(13) . . ?
C131 S13 Au4 112.7(13) . . ?
Au2 S13 Au4 99.1(3) . . ?
C141 S14 Au8 110.7(13) . . ?
C141 S14 Au10 106.8(13) . . ?
Au8 S14 Au10 95.4(3) . . ?
C151 S15 Au1 109.8(14) . . ?
C151 S15 Au2 105.8(15) . . ?
Au1 S15 Au2 95.2(4) . . ?
C161 S16 Au3 108.7(11) . . ?
C161 S16 Au7 108.5(11) . . ?
Au3 S16 Au7 82.0(3) . . ?
C171 S17 Au1 106.9(13) . . ?
C171 S17 Au8 107.9(13) . . ?
Au1 S17 Au8 88.8(4) . . ?
C181 S18 Au19 110.7(17) . . ?
C181 S18 Au9 118.1(17) . . ?
Au19 S18 Au9 86.2(3) . . ?
C191 S19 Au26 110.4(11) . . ?
C191 S19 Au16 113.2(11) . . ?
Au26 S19 Au16 95.6(3) . . ?
C201 S20 Au23 111.1(12) . . ?
C201 S20 Au24 114.4(12) . . ?
Au23 S20 Au24 90.6(3) . . ?
C211 S21 Au3 104.6(11) . . ?
C211 S21 Au13 115.2(11) . . ?
Au3 S21 Au13 87.7(2) . . ?
C221 S22 Au23 110.7(9) . . ?
C221 S22 Au14 112.1(9) . . ?
Au23 S22 Au14 90.2(2) . . ?
 
_refine_diff_density_max    7.408
_refine_diff_density_min   -3.393
_refine_diff_density_rms    0.566

_shelx_res_file
;
TITL prelim_b.res in P-1
    vial2a_au36s22.res
    created by SHELXL-2019/1 at 16:50:38 on 03-Apr-2023
REM Old TITL prelim in P-1
REM SHELXT solution in P-1: R1 0.209, Rweak 0.012, Alpha 0.059
REM <I/s>   0.000 for    0 systematic absences,  Orientation as input
REM Formula found by SHELXT:  C27 Au36 S22
CELL 1.54178  15.27500  20.44430  30.80450  96.4955  90.6183 111.5528
ZERR    2.00   0.00050   0.00060   0.00090   0.0014   0.0014   0.0014
LATT  1
SFAC C Au S H

UNIT 190 72 44 412
TEMP -73.000
L.S. 5
BOND $H
acta 100
LIST 4
FMAP 2
simu C300 C301 c302 c303 c304 c305 c306
sadi c301 c306 c305 c306 c401 c406 c405 c406
sadi  c300 c306 c400 c406

PLAN 10
FLAT C300 C301 c302 c303 c304 c305 c306
FLAT C400 C401 c402 c403 c404 c405 c406

WGHT    0.118500
FVAR       0.02290
C11   1    0.689615    0.247862    0.983022    11.00000    0.06479
C12   1    0.628161    0.263494    1.011537    11.00000    0.16086
AFIX  33
H12A  4    0.640915    0.314438    1.014311    11.00000   -1.50000
H12B  4    0.563037    0.237007    1.000101    11.00000   -1.50000
H12C  4    0.637175    0.250067    1.040315    11.00000   -1.50000
AFIX   0
C13   1    0.662494    0.172491    0.982409    11.00000    0.11787
AFIX  33
H13A  4    0.702249    0.155776    0.962904    11.00000   -1.50000
H13B  4    0.670451    0.161712    1.012059    11.00000   -1.50000
H13C  4    0.596313    0.148653    0.971845    11.00000   -1.50000
AFIX   0
C14   1    0.798276    0.285469    1.000836    11.00000    0.14868
AFIX  33
H14A  4    0.838467    0.272757    0.979585    11.00000   -1.50000
H14B  4    0.815862    0.337031    1.004893    11.00000   -1.50000
H14C  4    0.806609    0.269502    1.028869    11.00000   -1.50000
AFIX   0
C21   1    0.285745    0.144279    0.922178    11.00000    0.10412
C22   1    0.310227    0.218394    0.947828    11.00000    0.10899
AFIX  33
H22A  4    0.299846    0.250171    0.928560    11.00000   -1.50000
H22B  4    0.269940    0.215146    0.972672    11.00000   -1.50000
H22C  4    0.376490    0.237080    0.958594    11.00000   -1.50000
AFIX   0
C23   1    0.303798    0.106844    0.953319    11.00000    0.07717
AFIX  33
H23A  4    0.290408    0.057863    0.940410    11.00000   -1.50000
H23B  4    0.370190    0.128985    0.963813    11.00000   -1.50000
H23C  4    0.263640    0.107051    0.977891    11.00000   -1.50000
AFIX   0
C24   1    0.182687    0.108882    0.901569    11.00000    0.10454
AFIX  33
H24A  4    0.173044    0.137204    0.879681    11.00000   -1.50000
H24B  4    0.172281    0.060953    0.887543    11.00000   -1.50000
H24C  4    0.138110    0.106293    0.924559    11.00000   -1.50000
AFIX   0
C31   1    0.552495    0.100299    0.765542    11.00000    0.09690
C32   1    0.654095    0.140778    0.773182    11.00000    0.11165
AFIX  33
H32A  4    0.665544    0.174423    0.799875    11.00000   -1.50000
H32B  4    0.686699    0.108198    0.776523    11.00000   -1.50000
H32C  4    0.677896    0.166748    0.748250    11.00000   -1.50000
AFIX   0
C33   1    0.536506    0.051417    0.726580    11.00000    0.10654
AFIX  33
H33A  4    0.560100    0.077560    0.701693    11.00000   -1.50000
H33B  4    0.569678    0.019206    0.729923    11.00000   -1.50000
H33C  4    0.468775    0.023962    0.721403    11.00000   -1.50000
AFIX   0
C34   1    0.522392    0.072430    0.807120    11.00000    0.08832
AFIX  33
H34A  4    0.537875    0.111899    0.830759    11.00000   -1.50000
H34B  4    0.454167    0.045786    0.804898    11.00000   -1.50000
H34C  4    0.555070    0.041030    0.813418    11.00000   -1.50000
AFIX   0
C41   1    0.238278    0.248812    0.747782    11.00000    0.08669
C42   1    0.292850    0.203655    0.726271    11.00000    0.10035
AFIX  33
H42A  4    0.312300    0.180421    0.748604    11.00000   -1.50000
H42B  4    0.251839    0.167613    0.703539    11.00000   -1.50000
H42C  4    0.348753    0.234514    0.713134    11.00000   -1.50000
AFIX   0
C43   1    0.205582    0.286510    0.715948    11.00000    0.08753
AFIX  33
H43A  4    0.171880    0.313895    0.731345    11.00000   -1.50000
H43B  4    0.260206    0.318588    0.702643    11.00000   -1.50000
H43C  4    0.163291    0.251687    0.693049    11.00000   -1.50000
AFIX   0
C44   1    0.142100    0.194623    0.769154    11.00000    0.10958
AFIX  33
H44A  4    0.160916    0.169014    0.790201    11.00000   -1.50000
H44B  4    0.108568    0.222573    0.784058    11.00000   -1.50000
H44C  4    0.100579    0.160597    0.745700    11.00000   -1.50000
AFIX   0
C51   1    0.401457    0.449138    0.928837    11.00000    0.10199
C52   1    0.386240    0.516966    0.941074    11.00000    0.09142
AFIX  33
H52A  4    0.376426    0.536111    0.914468    11.00000   -1.50000
H52B  4    0.330626    0.507926    0.958485    11.00000   -1.50000
H52C  4    0.441704    0.551280    0.958282    11.00000   -1.50000
AFIX   0
C53   1    0.303112    0.396882    0.899630    11.00000    0.09355
AFIX  33
H53A  4    0.294462    0.419600    0.874427    11.00000   -1.50000
H53B  4    0.308071    0.351293    0.889346    11.00000   -1.50000
H53C  4    0.249018    0.389049    0.917957    11.00000   -1.50000
AFIX   0
C54   1    0.416581    0.417212    0.966444    11.00000    0.12806
AFIX  33
H54A  4    0.426101    0.373163    0.956525    11.00000   -1.50000
H54B  4    0.472478    0.450112    0.984026    11.00000   -1.50000
H54C  4    0.361399    0.406757    0.984229    11.00000   -1.50000
AFIX   0
C61   1    0.873219    0.555598    0.962814    11.00000    0.07799
C62   1    0.928547    0.526618    0.933552    11.00000    0.09335
AFIX  33
H62A  4    0.913686    0.530731    0.903194    11.00000   -1.50000
H62B  4    0.995877    0.553123    0.940903    11.00000   -1.50000
H62C  4    0.913131    0.476592    0.936963    11.00000   -1.50000
AFIX   0
C63   1    0.901386    0.633033    0.958624    11.00000    0.10776
AFIX  33
H63A  4    0.864870    0.653222    0.978061    11.00000   -1.50000
H63B  4    0.968751    0.657611    0.966779    11.00000   -1.50000
H63C  4    0.888920    0.638802    0.928299    11.00000   -1.50000
AFIX   0
C64   1    0.895513    0.549430    1.008393    11.00000    0.08474
AFIX  33
H64A  4    0.858453    0.568841    1.027984    11.00000   -1.50000
H64B  4    0.880095    0.499406    1.011807    11.00000   -1.50000
H64C  4    0.962841    0.575936    1.015748    11.00000   -1.50000
AFIX   0
C71   1    0.915890    0.352429    0.810026    11.00000    0.08946
C72   1    0.902881    0.301647    0.841949    11.00000    0.11222
AFIX  33
H72A  4    0.836396    0.282418    0.848793    11.00000   -1.50000
H72B  4    0.921852    0.262894    0.829536    11.00000   -1.50000
H72C  4    0.941736    0.325829    0.868763    11.00000   -1.50000
AFIX   0
C73   1    0.869430    0.307957    0.762811    11.00000    0.10246
AFIX  33
H73A  4    0.801642    0.282644    0.765019    11.00000   -1.20000
H73B  4    0.879477    0.340696    0.740807    11.00000   -1.20000
H73C  4    0.899202    0.273760    0.754184    11.00000   -1.20000
AFIX   0
C74   1    1.004330    0.380931    0.799020    11.00000    0.13894
AFIX  33
H74A  4    1.008577    0.414109    0.777802    11.00000   -1.20000
H74B  4    1.044854    0.406349    0.825172    11.00000   -1.20000
H74C  4    1.024970    0.343414    0.785945    11.00000   -1.20000
AFIX   0
C81   1    0.716612    0.250117    0.616526    11.00000    0.09021
C82   1    0.741952    0.288278    0.577637    11.00000    0.10405
AFIX  33
H82A  4    0.773516    0.339190    0.587097    11.00000   -1.50000
H82B  4    0.784443    0.270990    0.560441    11.00000   -1.50000
H82C  4    0.684665    0.279906    0.559640    11.00000   -1.50000
AFIX   0
C83   1    0.794823    0.263363    0.648608    11.00000    0.10342
AFIX  33
H83A  4    0.829764    0.314541    0.655253    11.00000   -1.50000
H83B  4    0.769802    0.243813    0.675479    11.00000   -1.50000
H83C  4    0.837131    0.240580    0.636518    11.00000   -1.50000
AFIX   0
C84   1    0.668453    0.172812    0.608517    11.00000    0.12237
AFIX  33
H84A  4    0.615156    0.160763    0.587168    11.00000   -1.50000
H84B  4    0.712684    0.151408    0.597038    11.00000   -1.50000
H84C  4    0.645356    0.154641    0.635998    11.00000   -1.50000
AFIX   0
C91   1    1.074977    0.458038    0.639655    11.00000    0.07387
C92   1    0.989385    0.435905    0.598163    11.00000    0.10617
AFIX  33
H92A  4    0.927082    0.419678    0.610342    11.00000   -1.50000
H92B  4    0.997646    0.477508    0.583272    11.00000   -1.50000
H92C  4    0.994560    0.397893    0.577185    11.00000   -1.50000
AFIX   0
C93   1    1.060176    0.386705    0.658428    11.00000    0.10316
AFIX  33
H93A  4    0.999645    0.370529    0.672221    11.00000   -1.50000
H93B  4    1.060326    0.350715    0.634571    11.00000   -1.50000
H93C  4    1.111317    0.394334    0.680214    11.00000   -1.50000
AFIX   0
C94   1    1.162149    0.480750    0.619925    11.00000    0.08076
AFIX  33
H94A  4    1.171944    0.525298    0.608110    11.00000   -1.50000
H94B  4    1.213065    0.488185    0.641793    11.00000   -1.50000
H94C  4    1.162073    0.444565    0.596151    11.00000   -1.50000
AFIX   0
C101  1    1.207899    0.749729    0.597481    11.00000    0.08188
C102  1    1.211547    0.698030    0.557186    11.00000    0.11770
AFIX  33
H10A  4    1.163106    0.694178    0.534866    11.00000   -1.50000
H10B  4    1.273835    0.716068    0.545114    11.00000   -1.50000
H10C  4    1.200004    0.651202    0.566135    11.00000   -1.50000
AFIX   0
C103  1    1.278972    0.758334    0.632614    11.00000    0.14170
AFIX  33
H10D  4    1.273729    0.791346    0.657189    11.00000   -1.20000
H10E  4    1.268309    0.712256    0.642518    11.00000   -1.20000
H10F  4    1.342139    0.777122    0.621497    11.00000   -1.20000
AFIX   0
C104  1    1.221799    0.824947    0.583498    11.00000    0.14063
AFIX  33
H10I  4    1.174639    0.819425    0.560132    11.00000   -1.50000
H10G  4    1.214240    0.855742    0.608774    11.00000   -1.50000
H10H  4    1.285120    0.846226    0.572932    11.00000   -1.50000
AFIX   0
C111  1    1.165111    0.942248    0.744502    11.00000    0.06755
C112  1    1.146811    0.984589    0.784446    11.00000    0.09421
AFIX  33
H11A  4    1.161091    0.967010    0.810892    11.00000   -1.50000
H11B  4    1.187024    1.034695    0.785010    11.00000   -1.50000
H11C  4    1.080455    0.979508    0.783329    11.00000   -1.50000
AFIX   0
C113  1    1.144671    0.966245    0.702309    11.00000    0.08837
AFIX  33
H11D  4    1.157589    0.937267    0.677506    11.00000   -1.50000
H11E  4    1.078288    0.960935    0.700164    11.00000   -1.50000
H11F  4    1.184856    1.016122    0.701846    11.00000   -1.50000
AFIX   0
C114  1    1.268985    0.953202    0.746197    11.00000    0.10325
AFIX  33
H11G  4    1.282104    0.926074    0.720494    11.00000   -1.50000
H11H  4    1.306963    1.003679    0.746360    11.00000   -1.50000
H11I  4    1.284940    0.936925    0.772833    11.00000   -1.50000
AFIX   0
C121  1    1.086174    0.650719    0.811781    11.00000    0.05612
C122  1    1.174998    0.702657    0.792030    11.00000    0.11308
AFIX  33
H12D  4    1.181810    0.751675    0.801821    11.00000   -1.50000
H12E  4    1.231245    0.694914    0.801876    11.00000   -1.50000
H12F  4    1.167620    0.693940    0.760010    11.00000   -1.50000
AFIX   0
C123  1    1.103763    0.668221    0.861916    11.00000    0.09112
AFIX  33
H12G  4    1.114678    0.718351    0.870512    11.00000   -1.50000
H12H  4    1.048571    0.638688    0.876117    11.00000   -1.50000
H12I  4    1.159213    0.658738    0.870962    11.00000   -1.50000
AFIX   0
C124  1    1.069898    0.575893    0.799005    11.00000    0.06780
AFIX  33
H12J  4    1.058717    0.564722    0.767165    11.00000   -1.50000
H12K  4    1.125356    0.566435    0.808067    11.00000   -1.50000
H12L  4    1.014714    0.546386    0.813223    11.00000   -1.50000
AFIX   0
C131  1    0.904980    0.836131    0.580384    11.00000    0.08352
C132  1    0.890678    0.767421    0.553185    11.00000    0.09936
AFIX  33
H13D  4    0.823032    0.740401    0.547185    11.00000   -1.20000
H13E  4    0.921203    0.776662    0.525506    11.00000   -1.20000
H13F  4    0.918406    0.740080    0.569004    11.00000   -1.20000
AFIX   0
C133  1    0.864235    0.877920    0.555520    11.00000    0.08603
AFIX  33
H13I  4    0.797019    0.850616    0.548380    11.00000   -1.50000
H13G  4    0.871975    0.922670    0.573434    11.00000   -1.50000
H13H  4    0.896987    0.887886    0.528436    11.00000   -1.50000
AFIX   0
C134  1    1.006153    0.879179    0.590444    11.00000    0.09866
AFIX  33
H13L  4    1.012812    0.923757    0.608288    11.00000   -1.50000
H13J  4    1.034943    0.852862    0.606604    11.00000   -1.50000
H13K  4    1.037740    0.889443    0.563105    11.00000   -1.50000
AFIX   0
C141  1    1.045460    0.870404    0.938220    11.00000    0.08018
C142  1    1.057083    0.946574    0.962880    11.00000    0.08218
AFIX  33
H14D  4    1.005436    0.959872    0.952982    11.00000   -1.50000
H14E  4    1.055484    0.944695    0.994521    11.00000   -1.50000
H14F  4    1.117450    0.981811    0.956241    11.00000   -1.50000
AFIX   0
C143  1    1.113796    0.850078    0.950542    11.00000    0.10036
AFIX  33
H14G  4    1.174632    0.883857    0.943179    11.00000   -1.50000
H14H  4    1.113757    0.848458    0.982216    11.00000   -1.50000
H14I  4    1.103591    0.802870    0.935353    11.00000   -1.50000
AFIX   0
C144  1    0.951143    0.819776    0.949019    11.00000    0.14616
AFIX  33
H14J  4    0.901726    0.835843    0.939625    11.00000   -1.50000
H14K  4    0.939961    0.772411    0.933813    11.00000   -1.50000
H14L  4    0.950127    0.817999    0.980675    11.00000   -1.50000
AFIX   0
C151  1    0.874163    1.071615    0.694883    11.00000    0.09286
C152  1    0.768420    1.031710    0.685648    11.00000    0.12288
AFIX  33
H15A  4    0.738651    1.019089    0.713109    11.00000   -1.50000
H15B  4    0.741260    1.061917    0.672443    11.00000   -1.50000
H15C  4    0.757386    0.988476    0.665457    11.00000   -1.50000
AFIX   0
C153  1    0.920839    1.091279    0.654511    11.00000    0.13471
AFIX  33
H15D  4    0.911433    1.048346    0.634302    11.00000   -1.20000
H15E  4    0.893905    1.121261    0.640902    11.00000   -1.20000
H15F  4    0.988458    1.117410    0.661271    11.00000   -1.20000
AFIX   0
C154  1    0.890486    1.138268    0.724240    11.00000    0.09764
AFIX  33
H15I  4    0.860021    1.126993    0.751726    11.00000   -1.50000
H15G  4    0.958383    1.163982    0.730372    11.00000   -1.50000
H15H  4    0.863830    1.167833    0.710003    11.00000   -1.50000
AFIX   0
C161  1    0.531483    0.824101    0.744763    11.00000    0.07171
C162  1    0.518403    0.752819    0.760202    11.00000    0.08956
AFIX  33
H16A  4    0.574876    0.757231    0.777569    11.00000   -1.50000
H16B  4    0.463592    0.738543    0.778194    11.00000   -1.50000
H16C  4    0.508353    0.716968    0.734746    11.00000   -1.50000
AFIX   0
C163  1    0.446130    0.818414    0.718243    11.00000    0.13354
AFIX  33
H16D  4    0.433860    0.780959    0.693535    11.00000   -1.50000
H16E  4    0.391746    0.806870    0.736561    11.00000   -1.50000
H16F  4    0.456704    0.863675    0.707209    11.00000   -1.50000
AFIX   0
C164  1    0.559747    0.879747    0.784207    11.00000    0.09142
AFIX  33
H16G  4    0.616237    0.879153    0.799273    11.00000   -1.50000
H16H  4    0.573170    0.926536    0.774821    11.00000   -1.50000
H16I  4    0.508212    0.869731    0.804173    11.00000   -1.50000
AFIX   0
C171  1    0.824912    1.040757    0.881493    11.00000    0.08401
C172  1    0.772288    1.075567    0.861869    11.00000    0.09664
AFIX  33
H17A  4    0.794297    1.085206    0.832642    11.00000   -1.50000
H17B  4    0.705278    1.045128    0.859451    11.00000   -1.50000
H17C  4    0.781049    1.120340    0.879999    11.00000   -1.50000
AFIX   0
C173  1    0.932028    1.095785    0.881429    11.00000    0.15753
AFIX  33
H17D  4    0.974487    1.076363    0.894509    11.00000   -1.50000
H17E  4    0.948409    1.103559    0.851266    11.00000   -1.50000
H17F  4    0.938404    1.140936    0.898472    11.00000   -1.50000
AFIX   0
C174  1    0.804838    1.021526    0.924300    11.00000    0.14003
AFIX  33
H17G  4    0.846701    0.998201    0.933156    11.00000   -1.50000
H17H  4    0.814881    1.064172    0.944887    11.00000   -1.50000
H17I  4    0.739109    0.988960    0.924338    11.00000   -1.50000
AFIX   0
C181  1    0.637408    0.744387    0.903851    11.00000    0.11065
C182  1    0.594124    0.685554    0.931095    11.00000    0.10560
AFIX  33
H18A  4    0.640680    0.687075    0.953715    11.00000   -1.50000
H18B  4    0.539474    0.691191    0.944983    11.00000   -1.50000
H18C  4    0.573903    0.639910    0.912409    11.00000   -1.50000
AFIX   0
C183  1    0.568516    0.746644    0.866588    11.00000    0.15104
AFIX  33
H18D  4    0.600969    0.786112    0.850065    11.00000   -1.50000
H18E  4    0.547932    0.701976    0.846895    11.00000   -1.50000
H18F  4    0.513503    0.753258    0.879469    11.00000   -1.50000
AFIX   0
C184  1    0.678351    0.820112    0.932681    11.00000    0.11144
AFIX  33
H18G  4    0.705884    0.856896    0.913611    11.00000   -1.50000
H18H  4    0.627313    0.828974    0.948167    11.00000   -1.50000
H18I  4    0.727020    0.821011    0.953986    11.00000   -1.50000
AFIX   0
C191  1    0.339360    0.532016    0.753069    11.00000    0.07633
C192  1    0.339282    0.476028    0.718007    11.00000    0.08432
AFIX  33
H19A  4    0.353513    0.439185    0.730965    11.00000   -1.50000
H19B  4    0.277094    0.455077    0.702445    11.00000   -1.50000
H19C  4    0.387187    0.496797    0.697425    11.00000   -1.50000
AFIX   0
C193  1    0.275176    0.500028    0.787591    11.00000    0.09643
AFIX  33
H19D  4    0.275824    0.537529    0.810569    11.00000   -1.50000
H19E  4    0.210925    0.475270    0.774593    11.00000   -1.50000
H19F  4    0.296644    0.466287    0.800273    11.00000   -1.50000
AFIX   0
C194  1    0.318430    0.589736    0.736212    11.00000    0.09062
AFIX  33
H19G  4    0.319382    0.625149    0.760664    11.00000   -1.50000
H19H  4    0.366050    0.612061    0.715876    11.00000   -1.50000
H19I  4    0.255956    0.570340    0.720897    11.00000   -1.50000
AFIX   0
C201  1    0.418086    0.357787    0.603081    11.00000    0.08286
C202  1    0.400475    0.293731    0.627753    11.00000    0.10902
AFIX  33
H20A  4    0.371123    0.300473    0.655167    11.00000   -1.50000
H20B  4    0.358453    0.250811    0.609661    11.00000   -1.50000
H20C  4    0.460557    0.288836    0.634250    11.00000   -1.50000
AFIX   0
C203  1    0.319419    0.373438    0.595684    11.00000    0.17089
AFIX  33
H20D  4    0.332904    0.414695    0.579822    11.00000   -1.50000
H20E  4    0.271830    0.331927    0.578701    11.00000   -1.50000
H20F  4    0.295626    0.382876    0.624188    11.00000   -1.50000
AFIX   0
C204  1    0.465069    0.336914    0.560417    11.00000    0.10002
AFIX  33
H20G  4    0.479890    0.374720    0.541597    11.00000   -1.50000
H20H  4    0.523147    0.330610    0.569012    11.00000   -1.50000
H20I  4    0.421042    0.292585    0.544422    11.00000   -1.50000
AFIX   0
C211  1    0.497978    0.623578    0.585746    11.00000    0.06747
C212  1    0.436531    0.601589    0.623687    11.00000    0.09289
AFIX  33
H21A  4    0.440092    0.643877    0.643250    11.00000   -1.50000
H21B  4    0.371115    0.575278    0.612613    11.00000   -1.50000
H21C  4    0.458520    0.571346    0.639815    11.00000   -1.50000
AFIX   0
C213  1    0.496808    0.560134    0.553029    11.00000    0.06105
AFIX  33
H21D  4    0.537745    0.577592    0.529242    11.00000   -1.50000
H21E  4    0.519671    0.529310    0.568143    11.00000   -1.50000
H21F  4    0.432266    0.533242    0.540941    11.00000   -1.50000
AFIX   0
C214  1    0.473714    0.679446    0.560550    11.00000    0.07674
AFIX  33
H21G  4    0.515410    0.691890    0.536346    11.00000   -1.50000
H21H  4    0.407981    0.658513    0.548980    11.00000   -1.50000
H21I  4    0.482859    0.722225    0.580861    11.00000   -1.50000
AFIX   0
C221  1    0.802422    0.524969    0.532587    11.00000    0.05545
C222  1    0.753153    0.574841    0.529049    11.00000    0.10159
AFIX  33
H22D  4    0.785183    0.618519    0.548923    11.00000   -1.50000
H22E  4    0.754033    0.586038    0.498914    11.00000   -1.50000
H22F  4    0.687725    0.552881    0.536975    11.00000   -1.50000
AFIX   0
C223  1    0.903118    0.564787    0.524032    11.00000    0.08117
AFIX  33
H22G  4    0.927398    0.609391    0.543782    11.00000   -1.50000
H22H  4    0.940538    0.536083    0.529078    11.00000   -1.50000
H22I  4    0.907422    0.574986    0.493628    11.00000   -1.50000
AFIX   0
C224  1    0.760625    0.457096    0.504141    11.00000    0.09655
AFIX  33
H22J  4    0.797036    0.427380    0.508405    11.00000   -1.50000
H22K  4    0.695339    0.432761    0.511563    11.00000   -1.50000
H22L  4    0.761647    0.465919    0.473501    11.00000   -1.50000
part 1
AFIX  66
C300  1    0.615508    0.916176    0.509178    10.35000    0.19492
C301  1    0.545926    0.939269    0.525508    10.35000    0.19761
AFIX  43
H301  4    0.512355    0.956870    0.506750    10.35000   -1.20000
AFIX  65
C302  1    0.525463    0.936610    0.569281    10.35000    0.18376
AFIX  43
H302  4    0.477907    0.952393    0.580441    10.35000   -1.20000
AFIX  65
C303  1    0.574582    0.910858    0.596725    10.35000    0.17150
AFIX  43
H303  4    0.560596    0.909041    0.626643    10.35000   -1.20000
AFIX  65
C304  1    0.644164    0.887765    0.580397    10.35000    0.18462
AFIX  43
H304  4    0.677734    0.870165    0.599154    10.35000   -1.20000
AFIX  65
C305  1    0.664628    0.890424    0.536624    10.35000    0.20754
AFIX  43
H305  4    0.712184    0.874641    0.525464    10.35000   -1.20000
AFIX   0
C306  1    0.641453    0.921773    0.459825    10.35000    0.09912
AFIX  33
H30A  4    0.691478    0.903302    0.453776    10.35000   -1.50000
H30B  4    0.585573    0.893982    0.440549    10.35000   -1.50000
H30C  4    0.663387    0.971504    0.454563    10.35000   -1.50000
AFIX  66
part 3
C403  1    1.098956    0.825272    0.469053    10.65000    0.19003
AFIX  43
H403  4    1.149175    0.815261    0.481434    10.65000   -1.20000
AFIX  65
C404  1    1.022791    0.770778    0.446512    10.65000    0.20677
AFIX  43
H404  4    1.020954    0.723522    0.443489    10.65000   -1.20000
AFIX  65
C405  1    0.949313    0.785426    0.428396    10.65000    0.15497
AFIX  43
H405  4    0.897258    0.748182    0.412991    10.65000   -1.20000
AFIX  65
C400  1    0.952000    0.854568    0.432820    10.65000    0.15284
C401  1    1.028164    0.909062    0.455360    10.65000    0.12067
AFIX  43
H401  4    1.029999    0.956318    0.458383    10.65000   -1.20000
AFIX  65
C402  1    1.101642    0.894415    0.473476    10.65000    0.20570
AFIX  43
H402  4    1.153697    0.931660    0.488882    10.65000   -1.20000
AFIX   0
C406  1    0.867766    0.870816    0.412629    10.65000    0.26551
AFIX  33
H40A  4    0.880628    0.921699    0.418608    10.65000   -1.50000
H40B  4    0.861191    0.856557    0.380932    10.65000   -1.50000
H40C  4    0.809232    0.844269    0.425823    10.65000   -1.50000
AFIX   0
part 0

AU1   2    0.860689    0.978728    0.780232    11.00000    0.08555    0.07445 =
         0.08606   -0.00706   -0.00805    0.03223
AU2   2    0.882755    0.911472    0.677264    11.00000    0.07737    0.06643 =
         0.08762    0.00642    0.01263    0.02846
AU3   2    0.626449    0.756380    0.659333    11.00000    0.07376    0.07025 =
         0.06570    0.00003   -0.00560    0.02830
AU4   2    0.877098    0.736617    0.666693    11.00000    0.06420    0.06046 =
         0.05737    0.00422    0.00294    0.02372
AU5   2    1.085658    0.783424    0.683482    11.00000    0.06029    0.06404 =
         0.07098    0.00117    0.00956    0.02058
AU6   2    0.928694    0.819292    0.755968    11.00000    0.06161    0.06149 =
         0.05956   -0.00150    0.00344    0.01954
AU7   2    0.757765    0.820641    0.741155    11.00000    0.07065    0.06535 =
         0.06099   -0.00061   -0.00198    0.03069
AU8   2    0.918044    0.914304    0.862034    11.00000    0.08976    0.06885 =
         0.06801   -0.00469   -0.00946    0.03123
AU9   2    0.795928    0.775585    0.816031    11.00000    0.07134    0.06488 =
         0.05297   -0.00331    0.00423    0.02695
AU10  2    0.997016    0.778467    0.838012    11.00000    0.07136    0.06929 =
         0.05709   -0.00644   -0.00220    0.02973
AU11  2    0.763574    0.684066    0.740953    11.00000    0.05452    0.05601 =
         0.05439   -0.00462    0.00288    0.01893
AU12  2    0.936017    0.665255    0.721267    11.00000    0.05377    0.05882 =
         0.05052    0.00001    0.00123    0.01994
AU13  2    0.668048    0.611726    0.663048    11.00000    0.06311    0.06389 =
         0.04835    0.00156    0.00180    0.02494
AU14  2    0.855335    0.600735    0.641719    11.00000    0.05808    0.06034 =
         0.04748   -0.00082    0.00401    0.02158
AU15  2    1.062327    0.620462    0.648983    11.00000    0.06200    0.07117 =
         0.06998   -0.00133    0.00593    0.02346
AU16  2    0.588135    0.578580    0.741861    11.00000    0.05249    0.06152 =
         0.05612    0.00528    0.00766    0.02300
AU17  2    0.743051    0.542202    0.714843    11.00000    0.05232    0.05325 =
         0.04856    0.00144    0.00620    0.02029
AU18  2    0.827484    0.585212    0.806598    11.00000    0.05618    0.06671 =
         0.05718    0.00379    0.00661    0.02102
AU19  2    0.677525    0.616474    0.833201    11.00000    0.06009    0.06044 =
         0.06403   -0.00081    0.00651    0.02415
AU20  2    0.898258    0.507715    0.693584    11.00000    0.05729    0.06434 =
         0.05627    0.00706    0.00979    0.02563
AU21  2    0.810377    0.451568    0.762878    11.00000    0.05859    0.06489 =
         0.05503    0.00799    0.00394    0.02098
AU22  2    0.640764    0.485669    0.790166    11.00000    0.05322    0.05765 =
         0.05150    0.00359    0.00553    0.01996
AU23  2    0.651381    0.470980    0.613329    11.00000    0.06055    0.05936 =
         0.05428   -0.00042    0.00080    0.02132
AU24  2    0.547248    0.430845    0.706147    11.00000    0.05609    0.06458 =
         0.05370    0.00455    0.00299    0.02395
AU25  2    0.718141    0.404562    0.681339    11.00000    0.06347    0.05426 =
         0.05633    0.00079    0.00362    0.02277
AU26  2    0.481722    0.514387    0.835695    11.00000    0.05733    0.07135 =
         0.06402    0.00589    0.01246    0.02447
AU27  2    0.723661    0.515721    0.871359    11.00000    0.06926    0.07084 =
         0.05445    0.00951    0.00405    0.02580
AU28  2    0.709511    0.391736    0.933977    11.00000    0.07960    0.08245 =
         0.06301    0.01526    0.00803    0.02568
AU29  2    0.703612    0.367126    0.837275    11.00000    0.06379    0.07497 =
         0.06066    0.01262    0.00750    0.02711
AU30  2    0.538635    0.371347    0.864272    11.00000    0.06935    0.07922 =
         0.06381    0.00934    0.01007    0.03073
AU31  2    0.523511    0.224003    0.903005    11.00000    0.08647    0.09524 =
         0.08703    0.02683    0.00975    0.02882
AU32  2    0.538035    0.258386    0.812063    11.00000    0.06785    0.06629 =
         0.07537    0.01499    0.00927    0.02157
AU33  2    0.347657    0.239902    0.837934    11.00000    0.07054    0.09355 =
         0.08670    0.02381    0.01056    0.02356
AU34  2    0.569149    0.225934    0.702510    11.00000    0.07293    0.05867 =
         0.08133    0.00103    0.00484    0.02304
AU35  2    0.615779    0.353340    0.754643    11.00000    0.06423    0.05601 =
         0.06018    0.00599    0.00455    0.02254
AU36  2    0.459202    0.377752    0.779000    11.00000    0.05711    0.06850 =
         0.06504    0.01108    0.00814    0.01790
S1    3    0.679941    0.271977    0.926643    11.00000    0.09258    0.07291 =
         0.07663    0.01807    0.00743    0.02789
S2    3    0.368560    0.156270    0.877137    11.00000    0.10582    0.07961 =
         0.08337    0.01107    0.00957    0.01974
S3    3    0.491164    0.159579    0.755926    11.00000    0.06913    0.06602 =
         0.09263    0.00230    0.00023    0.02300
S4    3    0.303814    0.310545    0.795240    11.00000    0.05899    0.07625 =
         0.07846    0.00560    0.00353    0.02102
S5    3    0.504008    0.468037    0.898361    11.00000    0.06660    0.09216 =
         0.07285    0.00789    0.01225    0.03407
S6    3    0.745038    0.511383    0.946093    11.00000    0.08216    0.07617 =
         0.05470    0.00834    0.00682    0.02809
S7    3    0.863794    0.418107    0.825460    11.00000    0.06711    0.07137 =
         0.06205    0.00936    0.01194    0.03266
S8    3    0.632635    0.288064    0.645781    11.00000    0.06655    0.06739 =
         0.08370   -0.00268   -0.00447    0.02524
S9    3    1.057926    0.523117    0.680985    11.00000    0.06048    0.08438 =
         0.06603    0.00770    0.01376    0.02945
S10   3    1.086238    0.721191    0.615785    11.00000    0.06076    0.07349 =
         0.06897   -0.00361    0.00972    0.02065
S11   3    1.093610    0.849756    0.750305    11.00000    0.06343    0.06528 =
         0.07046    0.00165    0.00868    0.01716
S12   3    0.976369    0.669619    0.797813    11.00000    0.05263    0.06286 =
         0.04638   -0.00003   -0.00059    0.02506
S13   3    0.834245    0.812249    0.626880    11.00000    0.08083    0.06520 =
         0.07429    0.00843    0.00278    0.02494
S14   3    1.047131    0.887713    0.880772    11.00000    0.09235    0.07968 =
         0.06284   -0.00895   -0.00242    0.03670
S15   3    0.934005    1.020274    0.719253    11.00000    0.09081    0.07283 =
         0.10380    0.00241    0.01002    0.04091
S16   3    0.638391    0.850969    0.709337    11.00000    0.07597    0.06278 =
         0.07703    0.00327   -0.00479    0.02600
S17   3    0.799098    0.953914    0.847096    11.00000    0.09964    0.10392 =
         0.06783   -0.01131   -0.01678    0.05799
S18   3    0.735014    0.723942    0.878873    11.00000    0.08401    0.08714 =
         0.05883    0.00331    0.00674    0.02731
S19   3    0.458294    0.580432    0.783922    11.00000    0.05005    0.07831 =
         0.06717    0.01424    0.01109    0.02439
S20   3    0.499475    0.442657    0.634805    11.00000    0.06627    0.06738 =
         0.05623    0.00767   -0.00057    0.02080
S21   3    0.623321    0.665818    0.606322    11.00000    0.06104    0.07846 =
         0.05664    0.00741    0.00217    0.02691
S22   3    0.800003    0.500524    0.588262    11.00000    0.06675    0.06014 =
         0.05354   -0.00207    0.00619    0.02788
HKLF 4


REM  prelim_b.res in P-1
REM wR2 = 0.2768, GooF = S = 1.354, Restrained GooF = 1.354 for all data
REM R1 = 0.0881 for 23324 Fo > 4sig(Fo) and 0.1167 for all 32307 data
REM 907 parameters refined using 22 restraints

END

WGHT      0.1186    354.5902

REM Highest difference peak  7.408,  deepest hole -3.393,  1-sigma level  0.566
Q1    1   0.3559  0.2774  0.8610  11.00000  0.05    7.41
Q2    1   0.5281  0.2572  0.9234  11.00000  0.05    5.18
Q3    1   0.7721  0.7840  0.7738  11.00000  0.05    4.35
Q4    1   0.7199  0.3716  0.8701  11.00000  0.05    3.99
Q5    1   0.6541  0.4906  0.8202  11.00000  0.05    3.97
Q6    1   0.7185  0.5299  0.6824  11.00000  0.05    3.93
Q7    1   0.6747  0.6809  0.8441  11.00000  0.05    3.76
Q8    1   0.6984  0.5092  0.8370  11.00000  0.05    3.74
Q9    1   0.8348  0.6005  0.6109  11.00000  0.05    3.69
Q10   1   0.7844  0.4380  0.7301  11.00000  0.05    3.65
;
_shelx_res_checksum   95449

_shelx_hkl_file
;
  -1   0   0 111.784 14.2287   4
  -1   0   0 103.633 14.1610   1
   1   0   0 107.756 14.1558   1
   1   0   0 107.744 14.2234   4
  -2   0   0 2.44596 0.68683   4
   2   0   0 3.63447 0.51642   1
   2   0   0 2.22876 0.64044   4
  -3   0   0 12.8769 2.02042   4
  -3   0   0 11.5076 1.81344   1
   3   0   0 11.9933 1.67603   1
   3   0   0 12.7275 2.03072   4
  -4   0   0 31.5479 4.19231   4
   4   0   0 26.7000 3.83033   1
   4   0   0 30.5571 4.32302   4
  -5   0   0 461.394 57.4927   4
   5   0   0 413.195 57.0612   1
   5   0   0 431.135 57.4570   4
  -6   0   0 6.33216 2.13331   4
   6   0   0 7.96447 1.71775   4
  -7   0   0 29.7247 4.76663   2
  -7   0   0 35.4755 5.10584  15
  -7   0   0 33.9703 4.53496   1
  -7   0   0 43.2300 8.33849  16
  -8   0   0 0.35004 0.71406   2
  -8   0   0 -0.4301 3.80755  16
   8   0   0 1.03677 0.40380   3
  -9   0   0 3.83794 4.44906  16
  -9   0   0 1.34907 0.84485   2
   9   0   0 2.59853 0.56092   3
  10   0   0 19.9592 2.56579   5
  10   0   0 17.4779 2.58558   3
  11   0   0 68.3854 10.2828  11
  11   0   0 49.7083 7.29388   3
  11   0   0 57.7105 7.27920   6
  11   0   0 52.6101 7.25431   5
  12   0   0 0.95221 0.33149   5
  12   0   0 0.70527 0.37207   6
  12   0   0 -0.6054 1.95497  11
  12   0   0 0.68760 0.44536   3
  13   0   0 6.77558 1.11810   6
  13   0   0 5.27128 2.44797  11
  13   0   0 7.56221 1.09226   5
  13   0   0 7.52937 1.11976   3
  14   0   0 -0.4533 2.45691  11
  14   0   0 0.94969 0.33668   5
  14   0   0 0.88628 0.39308   6
 -15   0   0 10.7736 1.57312   3
  15   0   0 5.94452 2.72079  11
  15   0   0 10.9310 1.47940   5
  16   0   0 0.42237 0.32319   5
  16   0   0 -2.4498 2.13934  11
  17   0   0 0.72403 2.60019  11
  17  -1   0 -1.1385 2.63732  11
  16  -1   0 1.47176 0.39703   5
  16  -1   0 0.21063 2.29775  11
  15  -1   0 2.71921 0.59772   5
  15  -1   0 2.08825 2.27335  11
 -15   1   0 4.87334 0.69062   3
  14  -1   0 0.08404 0.23836   6
  14  -1   0 1.22711 2.24828  11
  14  -1   0 -0.0382 0.29239   5
  13  -1   0 9.10883 1.39304   3
  13  -1   0 9.29388 2.76710  11
  13  -1   0 6.29639 1.19169   6
  13  -1   0 6.58418 1.15647   5
  12  -1   0 12.0742 1.89463   6
  12  -1   0 14.5282 1.92999   3
  11  -1   0 95.8721 12.4675   5
  11  -1   0 91.7406 13.1929  11
  11  -1   0 101.593 12.4857   6
  11  -1   0 88.1401 12.4655   3
  10  -1   0 96.3976 10.4799   6
  10  -1   0 76.9896 10.4570   3
 -10   1   0 69.2725 14.0153  16
 -10   1   0 66.1167 10.6520   2
   9  -1   0 62.8581 8.13400   3
  -9   1   0 50.5498 11.2571  16
  -9   1   0 64.8745 8.35439   2
   8  -1   0 4.79568 0.92272   3
  -8   1   0 1.68823 1.65382  15
   7  -1   0 64.7851 8.68654   2
  -7   1   0 64.6062 8.56326   1
   6  -1   0 47.4785 7.11859   2
   6  -1   0 55.8512 7.50514   4
  -6   1   0 47.4262 7.03888   1
  -6   1   0 61.7817 7.66984  15
  -6   1   0 57.5594 7.46520   4
   5  -1   0 24.3727 3.92824   4
  -5   1   0 27.5007 3.97951   4
   4  -1   0 13.7868 15.5270  12
  -4   1   0 -0.2777 14.9907  13
   3  -1   0 156.681 20.7389   4
  -3   1   0 155.725 20.7227   4
   2  -1   0 519.108 67.7099   4
  -2   1   0 533.714 67.7012   4
  -2   1   0 491.643 67.5937   1
  -1   1   0 2328.02 362.750  13
  -1   1   0 3168.85 361.811  13
   0  -1   0 4508.74 611.952  14
   0  -1   0 5097.75 613.037  14
   0  -1   0 4892.19 612.392  13
   0  -1   0 4149.35 612.069  13
   0   1   0 4534.37 611.940  14
   0   1   0 4855.77 612.942  14
   0   1   0 4467.70 612.179  13
   0   1   0 4729.57 612.316  13
  -1  -1   0 43.9315 5.71972   1
   1   1   0 40.6074 5.74343   1
   1   1   0 45.4763 5.82306   4
  -2  -1   0 1.13691 0.46652   1
   2   1   0 1.42019 0.53686   4
   2   1   0 0.41446 0.45518   1
  -3  -1   0 11.1003 2.11498   4
   3   1   0 12.7440 2.27128   4
   3   1   0 13.1253 1.78717   1
  -4  -1   0 129.549 16.3777   4
   4   1   0 122.229 16.3398   4
   4   1   0 115.079 16.0274   1
  -5  -1   0 332.280 42.7778   4
   5   1   0 309.395 42.3369   1
   5   1   0 326.735 42.7359   4
   6   1   0 239.646 31.5193   1
  -7  -1   0 25.1769 3.75713   2
   7   1   0 25.9323 3.49655   3
  -8  -1   0 14.3224 5.56448  16
  -8  -1   0 18.6780 3.07500   2
   8   1   0 23.8735 2.88742   3
   9   1   0 0.88862 0.54432   3
   9   1   0 0.13490 0.28822   5
  10   1   0 15.2081 2.06830   5
  10   1   0 14.8176 2.08688   6
  10   1   0 14.4773 2.09435   3
  11   1   0 0.71720 0.43505   3
  11   1   0 0.64839 0.34940   5
  11   1   0 0.50346 2.02898  11
  12   1   0 4.92562 0.81651   6
  12   1   0 7.93342 2.44688  11
  12   1   0 4.92368 0.78607   5
  12   1   0 4.18037 0.82780   3
  13   1   0 0.17405 0.30645   6
  13   1   0 -0.3415 0.26342   5
  13   1   0 -0.6677 1.95222  11
 -14  -1   0 6.59431 1.07669   3
  14   1   0 4.40938 2.42636  11
  14   1   0 7.86297 1.10991   6
  15   1   0 -2.9768 2.20291  11
  15   1   0 -0.2713 0.27654   5
  16   1   0 0.15896 2.50554  11
  16   1   0 1.66402 0.50457   5
  17  -2   0 0.01291 2.46801  11
  16  -2   0 0.69610 2.42560  11
  16  -2   0 4.34014 0.69619   5
  15  -2   0 6.38510 1.61074  19
  15  -2   0 -1.1400 2.31379  11
  14  -2   0 -0.1321 0.28303   5
  14  -2   0 2.85973 2.28487  11
  14  -2   0 0.62543 0.35127   3
  14  -2   0 0.23701 1.17031  19
  13  -2   0 132.857 15.7370   5
  13  -2   0 117.237 17.7850  11
  13  -2   0 133.442 15.7337   3
  13  -2   0 93.1254 15.7336   6
  12  -2   0 17.8155 2.55766   5
  12  -2   0 19.6277 2.62700   3
  11  -2   0 63.7088 8.92060   5
  11  -2   0 66.0884 8.93764   3
  11  -2   0 72.3808 8.94098   6
  10  -2   0 81.3844 9.51814   5
  10  -2   0 69.9750 9.52266   3
 -10   2   0 59.0812 12.6447  16
 -10   2   0 69.7076 9.73416   2
   9  -2   0 45.9665 6.13877   3
   8  -2   0 2.45691 0.51548   3
   8  -2   0 1.39403 0.65400   2
  -8   2   0 -0.2588 2.08175  17
  -8   2   0 0.31846 1.81886  18
  -8   2   0 1.41063 0.31919   1
  -8   2   0 0.90146 0.99862  15
   7  -2   0 12.5305 1.77836   2
  -7   2   0 11.7390 1.60015   1
  -7   2   0 9.70319 2.47280  15
   6  -2   0 6.78185 1.17416   2
   6  -2   0 6.81585 1.59414   4
  -6   2   0 6.56535 1.52784   4
  -6   2   0 8.81585 2.08140  15
  -6   2   0 7.83394 1.08921   1
   5  -2   0 8.54860 1.75597   4
  -5   2   0 9.15714 1.28735   1
  -5   2   0 10.6574 1.74666   4
  -5   2   0 8.41046 2.13332  15
   4  -2   0 6.24221 1.25802   4
  -4   2   0 9.17504 1.85559  15
  -4   2   0 5.41965 1.14003   4
  -4   2   0 4.73231 0.84789   1
   3  -2   0 55.3878 7.22857   4
  -3   2   0 47.9937 7.04878   1
  -3   2   0 58.1792 7.19792   4
   2  -2   0 143.293 19.2108  17
  -2   2   0 137.253 18.7057   4
  -2   2   0 166.373 19.0830  15
  -2   2   0 128.776 18.7540   4
  -2   2   0 111.982 18.6414   1
  -2   2   0 164.625 19.1681  17
   1  -2   0 27.5641 4.62509  17
   1  -2   0 32.7014 4.47270   4
  -1   2   0 29.2040 4.65843  17
  -1   2   0 38.4930 4.32165   4
  -1   2   0 37.0898 4.26633   1
  -1   2   0 27.3114 4.55003  15
   0  -2   0 1.39462 0.72292  15
   0  -2   0 1.41118 0.28774   1
   0   2   0 1.84460 0.30484   1
   0   2   0 2.60964 0.96936  15
  -1  -2   0 42.6050 5.89427   4
  -1  -2   0 41.3423 5.73985   1
   1   2   0 45.1176 5.89942   4
   1   2   0 44.7330 5.76918   1
  -2  -2   0 81.1502 9.32339   1
  -2  -2   0 55.5510 9.46697   4
   2   2   0 72.3310 9.42122   1
   3   2   0 35.4396 4.83355   1
   4   2   0 54.4749 7.24189   1
   4   2   0 54.1497 7.55414   4
   5   2   0 146.761 20.2641   4
   6   2   0 26.7618 3.58988   1
  -7  -2   0 33.5639 4.70148   2
   8   2   0 3.13824 0.62485   3
   9   2   0 14.1799 2.10070   3
   9   2   0 15.1961 2.08405   6
  10   2   0 35.0340 4.59497   5
  10   2   0 36.7209 5.70895  11
  10   2   0 31.8974 4.61945   3
  10   2   0 35.0487 4.61868   6
  11   2   0 21.6401 2.89399   5
  11   2   0 20.5341 4.04401  11
  11   2   0 20.4277 2.97078   7
  11   2   0 21.8041 2.94607   3
  11   2   0 21.5692 2.91889   6
  12   2   0 -0.1255 0.27908   5
  12   2   0 0.84442 0.36107   6
  12   2   0 2.31926 2.01964  11
 -13  -2   0 0.36484 0.41490   3
  13   2   0 0.24549 0.31096   6
  13   2   0 0.38619 0.28354   5
  13   2   0 -0.1243 1.87590  11
 -14  -2   0 1.88951 0.51827   3
  14   2   0 2.20599 2.02193  11
  14   2   0 2.17025 0.43315   6
  14   2   0 1.86394 0.42347   5
  15   2   0 -0.1014 0.31417   5
  16   2   0 0.84747 0.34497   5
  16   2   0 -1.9307 1.85116  11
  17  -3   0 -2.1209 2.46282  11
  16  -3   0 -3.0582 2.54838  11
  15  -3   0 3.61634 0.58790   3
  15  -3   0 2.67414 2.54605  11
  15  -3   0 2.63114 0.63159   5
  14  -3   0 2.37269 2.32370  11
  14  -3   0 2.81034 1.59196  19
  14  -3   0 2.94607 0.60940   5
  14  -3   0 3.89393 0.65462   3
  13  -3   0 191.537 24.8965   5
  13  -3   0 187.247 25.6701  11
  13  -3   0 188.720 24.8673   3
  12  -3   0 78.1159 9.20635   6
  12  -3   0 60.7935 9.18990   3
  11  -3   0 149.033 19.8602   3
  11  -3   0 179.178 19.9000   6
  11  -3   0 155.981 19.8720   5
 -11   3   0 148.476 20.0621   2
 -11   3   0 110.266 22.2183  16
  10  -3   0 2.92274 0.79578   3
   9  -3   0 22.7956 3.13386   2
   9  -3   0 21.5453 3.02890   3
   8  -3   0 41.8365 5.47499   3
   8  -3   0 47.4612 5.53090   2
  -8   3   0 45.2231 5.48123   1
  -8   3   0 31.5383 6.04282  15
  -8   3   0 32.4569 8.10739  17
   7  -3   0 71.2055 9.35073   2
  -7   3   0 68.7913 9.31924   1
  -7   3   0 65.4841 9.95273  15
  -7   3   0 75.6354 9.67756   4
  -7   3   0 69.7270 10.5468  17
  -7   3   0 74.6208 9.91365   4
   6  -3   0 86.7775 12.0004   2
  -6   3   0 89.5901 11.9941   1
  -6   3   0 95.8647 12.2756   4
  -6   3   0 88.1988 12.6327  15
  -6   3   0 89.0776 13.0655  17
  -6   3   0 98.7704 12.4690   4
  -5   3   0 8.29411 2.40980  17
  -5   3   0 2.86462 0.56269   1
  -5   3   0 2.80581 0.89936   4
  -5   3   0 4.52170 1.33329   4
  -4   3   0 135.618 18.3304   4
  -4   3   0 140.549 18.4541   4
  -4   3   0 145.283 18.8157  15
  -4   3   0 136.405 18.9666  17
  -4   3   0 133.203 18.1961   1
  -3   3   0 233.975 28.0145  17
  -3   3   0 238.636 27.9274  15
  -3   3   0 200.463 27.4029   4
  -3   3   0 188.912 27.5327   4
  -3   3   0 177.854 27.3290   1
   2  -3   0 43.2904 6.44031   4
  -2   3   0 58.5796 7.15893  17
  -2   3   0 58.4798 7.01401  15
  -2   3   0 40.5342 6.59504   4
  -2   3   0 41.5601 6.37287   1
   1  -3   0 14.0592 1.79707   4
  -1   3   0 12.5684 1.63044   4
  -1   3   0 9.44670 1.53902   1
   0  -3   0 120.621 15.8179   4
   0   3   0 112.240 15.6942   1
   0   3   0 125.293 15.8084   4
   1   3   0 6.35140 0.96686   1
   1   3   0 5.10700 1.11777   4
  -2  -3   0 61.9859 8.10534   4
   2   3   0 57.7850 7.92620   1
   2   3   0 57.5777 8.05655   4
  -3  -3   0 68.8259 9.75797   4
   3   3   0 73.8830 9.75575   4
   4   3   0 7.97369 1.69157   4
   5   3   0 0.84451 0.37467   1
   6   3   0 86.5971 11.4588   1
   6   3   0 86.8080 11.4857   3
   7   3   0 62.7853 8.35220   3
   8   3   0 25.0761 3.43059   3
   9   3   0 1.02154 0.42284   3
   9   3   0 0.73826 0.34109   5
   9   3   0 1.05769 0.40977   6
  10   3   0 17.7530 2.84063   5
  10   3   0 23.6164 2.92885   7
  10   3   0 21.2438 2.84615   6
  11   3   0 8.40048 2.41830  11
  11   3   0 2.65845 0.59624   5
  11   3   0 3.82057 0.73624   7
  11   3   0 3.05388 0.63971   6
 -12  -3   0 4.02224 0.73252   3
  12   3   0 2.78719 0.57904   5
  12   3   0 3.21123 0.63623   6
  12   3   0 5.40525 2.10799  11
 -13  -3   0 0.33578 0.50130   3
  13   3   0 0.98164 0.36476   6
  13   3   0 0.76897 0.30928   5
  13   3   0 0.92094 2.30499  11
 -14  -3   0 1.60493 0.48370   3
  14   3   0 1.14269 0.33257   5
  14   3   0 0.09622 1.89280  11
  14   3   0 0.67535 0.31529   6
 -15  -3   0 0.16007 0.53076   6
  15   3   0 0.20347 0.26397   5
  15   3   0 -1.3217 1.79043  11
  16   3   0 -0.8801 2.09052  11
  16  -4   0 -0.9310 3.00949  11
  15  -4   0 1.17261 0.35523   3
  15  -4   0 0.94061 1.07960  19
  15  -4   0 2.95429 2.62439  11
  15  -4   0 0.25025 0.50340   5
  14  -4   0 10.1360 1.29782   3
  14  -4   0 7.63521 1.24412   5
  14  -4   0 5.71443 2.79602  11
  14  -4   0 7.02304 2.14106  19
  13  -4   0 92.6032 13.2524  11
  13  -4   0 91.0111 12.9718  19
  13  -4   0 93.6442 12.3726   5
  13  -4   0 96.8311 12.3762   3
  12  -4   0 12.3003 2.04360   3
  12  -4   0 14.8204 1.92590   5
 -12   4   0 15.6730 6.77627  16
  11  -4   0 67.7822 8.61561   5
  11  -4   0 62.1724 8.61876   3
  10  -4   0 0.82624 0.39183   3
  10  -4   0 0.15552 0.52502   2
   9  -4   0 30.4038 4.19501   2
   9  -4   0 29.2325 4.15427   3
  -9   4   0 32.8546 4.94429  15
  -9   4   0 38.0231 7.34346  17
  -9   4   0 29.0751 4.12253   1
   8  -4   0 42.8135 5.95448   3
   8  -4   0 48.1415 5.96568   2
  -8   4   0 38.4951 6.61168  15
  -8   4   0 47.2475 5.92629   1
   7  -4   0 20.5869 2.95525   2
  -7   4   0 20.7747 3.66175   4
  -7   4   0 24.2330 4.59101  17
  -7   4   0 22.2674 4.11178  15
  -7   4   0 24.1098 3.39694   4
  -7   4   0 20.3331 2.92190   1
   6  -4   0 14.2818 1.63724   2
  -6   4   0 10.1677 2.09662   4
  -6   4   0 10.8713 1.46061   1
  -6   4   0 10.4185 1.79993   4
  -6   4   0 6.95556 2.22227  15
  -6   4   0 7.00416 2.65135  17
  -5   4   0 164.757 21.2484  17
  -5   4   0 154.929 20.4912   4
  -5   4   0 145.576 20.3453   1
  -5   4   0 163.529 21.0581  15
  -5   4   0 142.719 20.6701   4
  -4   4   0 3.35575 0.82626   4
  -4   4   0 5.08432 1.48398   4
  -4   4   0 7.10224 2.16778  17
  -4   4   0 5.90318 1.87526  15
  -4   4   0 3.88576 0.72706   1
  -3   4   0 1.93529 0.41099   1
  -3   4   0 0.94175 1.50791  17
  -3   4   0 2.29244 0.75870   4
  -3   4   0 0.81336 1.25097  15
   2  -4   0 1.30042 1.33295   4
  -2   4   0 3.41651 1.63498  17
  -2   4   0 2.40300 0.50611   1
  -2   4   0 3.25283 1.64387  15
  -2   4   0 2.52885 0.58721   4
   1  -4   0 27.7730 3.90081   4
  -1   4   0 29.7263 5.13876  17
  -1   4   0 29.0132 3.74625   1
  -1   4   0 31.0907 3.84472   4
  -1   4   0 21.8811 4.39906  15
   0   4   0 33.1957 4.50521   1
   0   4   0 34.3304 4.66267   4
  -1  -4   0 2.37447 0.81087   4
   1   4   0 1.64707 0.50118   1
   1   4   0 2.00927 0.72235   4
  -2  -4   0 1.50226 0.78598   4
   2   4   0 3.33382 0.92281   4
  -3  -4   0 208.712 24.8727   4
   3   4   0 205.888 24.8204   4
   3   4   0 148.019 24.5700   1
   4   4   0 5.54403 1.14460   1
   5   4   0 5.68752 0.99414   1
  -6  -4   0 29.5096 18.7692  14
   7   4   0 70.0893 9.30691   3
   8   4   0 226.277 32.4960   3
   8   4   0 253.661 32.5273   5
   8   4   0 261.495 32.5476   6
   9   4   0 28.1556 3.67128   6
   9   4   0 25.9467 3.64170   5
 -10  -4   0 0.65106 0.47253   3
  10   4   0 -1.2554 1.79067  11
  10   4   0 -0.1376 0.48677   7
  10   4   0 0.16957 0.34924   6
  10   4   0 0.06072 0.31250   5
 -11  -4   0 6.24439 1.01610   3
  11   4   0 4.56304 0.86869   5
  11   4   0 6.05493 1.11177   7
  11   4   0 6.21562 0.94230   6
  11   4   0 12.1757 4.19903  11
 -12  -4   0 0.54029 0.44773   3
  12   4   0 -0.0072 0.44776   7
  12   4   0 0.51421 0.30093   5
  12   4   0 2.37694 1.92688  11
  12   4   0 0.57482 0.33951   6
 -13  -4   0 3.05899 0.66513   3
  13   4   0 4.65642 0.67500   5
  13   4   0 3.03519 0.61426   6
  13   4   0 2.93439 1.95000  11
  14   4   0 1.78836 2.07586  11
  14   4   0 1.36977 0.36066   5
 -15  -4   0 0.12242 0.56217   6
  15   4   0 0.67590 0.30571   5
  15   4   0 -0.2781 2.47872  11
  17  -5   0 -3.3475 2.61024  11
  16  -5   0 -0.1627 0.43622   5
  16  -5   0 2.45957 1.07178  19
  16  -5   0 0.89248 0.23179   3
  16  -5   0 0.02349 4.22644  11
  15  -5   0 9.56235 1.41719   5
  15  -5   0 11.5061 3.29530  11
  15  -5   0 7.50882 1.24960   3
  14  -5   0 3.63335 2.58821  11
  14  -5   0 0.35951 0.34264   5
  14  -5   0 -0.6654 1.54363  19
  14  -5   0 0.68433 0.40716   3
  13  -5   0 23.0597 3.04130   5
  13  -5   0 24.3042 4.48742  11
  13  -5   0 22.3250 3.07559   3
  13  -5   0 20.0518 3.93137  19
 -13   5   0 23.2406 3.54462   2
 -13   5   0 17.4691 7.57272  16
  12  -5   0 7.14576 3.58529  19
  12  -5   0 10.9350 3.36335  11
  12  -5   0 11.8145 2.22491  10
  12  -5   0 9.40825 1.42592   5
  11  -5   0 8.54268 1.28291   3
  10  -5   0 0.13110 0.37167   3
  10  -5   0 0.67157 0.46721   2
   9  -5   0 6.19156 0.94558   3
   9  -5   0 3.96022 0.87254   2
  -9   5   0 6.20076 1.97516  15
  -9   5   0 7.35448 2.67041  17
  -9   5   0 5.03483 0.83879   1
   8  -5   0 5.98330 0.96641   2
   8  -5   0 4.99005 0.98618   3
  -8   5   0 6.67159 2.34278  17
  -8   5   0 4.11937 1.79343   4
  -8   5   0 5.64916 1.32696   4
  -8   5   0 5.80378 0.90102   1
  -8   5   0 4.81042 1.88698  15
   7  -5   0 8.18125 1.26471   2
  -7   5   0 6.77032 2.23099  15
  -7   5   0 7.57677 2.56767  17
  -7   5   0 6.59470 1.91930   4
  -7   5   0 8.85533 1.52963   4
  -7   5   0 8.88082 1.24246   1
   6  -5   0 51.6791 6.44682   2
  -6   5   0 42.3961 7.43923  17
  -6   5   0 41.5046 7.23362  15
  -6   5   0 55.4717 6.46551   1
  -6   5   0 46.8107 7.51365   4
   5  -5   0 95.4990 13.5102   2
  -5   5   0 109.362 14.4164  15
  -5   5   0 88.1188 14.0902   4
  -5   5   0 107.145 13.6355   4
  -5   5   0 109.316 14.5062  17
  -5   5   0 102.357 13.5483   1
  -4   5   0 118.539 15.0949  15
  -4   5   0 99.1349 14.2489   1
  -4   5   0 94.8936 14.6130   4
  -4   5   0 120.259 15.2471  17
  -4   5   0 105.985 14.2808   4
   3  -5   0 18.2600 2.78629   4
  -3   5   0 19.0836 2.78858   4
  -3   5   0 24.3955 3.89672  15
  -3   5   0 17.3009 2.70914   1
  -3   5   0 26.3949 4.37844  17
   2  -5   0 32.3428 5.22925   4
  -2   5   0 29.8124 4.54725   1
  -2   5   0 38.2832 5.72657  17
  -2   5   0 33.6742 4.60063   4
  -2   5   0 37.3222 5.50066  15
   1  -5   0 1.99624 0.74223   4
  -1   5   0 2.36315 0.62697   4
  -1   5   0 1.82052 0.46226   1
  -1   5   0 1.46906 1.57377  15
   0  -5   0 372.796 50.8748   4
   0   5   0 366.554 50.6904   1
   0   5   0 418.058 50.8689   4
  -1  -5   0 86.9358 12.8139   4
   1   5   0 98.6286 12.8255   4
   1   5   0 98.9906 12.6070   1
  -2  -5   0 6.07599 1.42413   4
   2   5   0 6.01871 1.15419   1
   2   5   0 6.72361 1.38693   4
  -3  -5   0 4.66267 1.27270   4
   3   5   0 4.25702 1.16881   1
   3   5   0 5.82075 1.39577   4
   4   5   0 2.15644 0.90335   1
   5   5   0 75.2006 10.0476   1
  -6  -5   0 6.43905 18.0081  14
   7   5   0 459.403 60.4420   6
  -8  -5   0 290.445 38.1726   3
   8   5   0 291.426 38.0949   5
   8   5   0 287.277 38.1195   6
  -9  -5   0 1.03604 0.79138   3
   9   5   0 4.53015 0.72296   7
   9   5   0 2.38203 0.51543   5
   9   5   0 2.21326 0.53524   6
 -10  -5   0 5.01636 0.87813   3
  10   5   0 7.43995 2.15036  11
  10   5   0 3.39281 0.71892   5
  10   5   0 5.16972 0.89541   7
  10   5   0 4.68880 0.78929   6
 -11  -5   0 14.8939 1.98740   3
  11   5   0 12.1957 2.98636  11
  11   5   0 13.8029 2.03976   6
  11   5   0 12.8938 1.90101   5
  11   5   0 12.8183 1.96374   7
 -12  -5   0 1.86948 0.53571   3
  12   5   0 5.13567 2.65762  11
  12   5   0 1.78771 0.42059   5
  12   5   0 1.47425 0.45972   6
  12   5   0 2.59203 0.64169   7
 -13  -5   0 10.7940 1.84789   7
 -13  -5   0 12.6328 1.82395   3
  13   5   0 9.63492 2.66009  11
  13   5   0 14.1393 1.77249   5
  13   5   0 13.9311 1.79504   6
  14   5   0 1.19895 1.78539  11
  14   5   0 2.92584 0.50049   5
  15   5   0 3.58984 1.75779  11
  17  -6   0 2.03292 2.41291  11
  16  -6   0 13.5083 1.80570   3
  16  -6   0 9.14982 4.78627  11
  15  -6   0 0.37327 0.55589   5
  15  -6   0 2.50859 1.52359  19
  15  -6   0 3.97166 3.14940  11
  15  -6   0 5.03035 0.78711   3
  14  -6   0 0.86928 0.43012   3
  14  -6   0 4.37813 2.95495  11
  14  -6   0 2.36685 1.55564  19
  13  -6   0 3.60263 0.62364   5
  13  -6   0 2.11556 1.91631  19
  13  -6   0 4.71810 2.89408  11
  13  -6   0 8.52756 1.78118  10
  13  -6   0 3.41828 0.67302   3
 -13   6   0 2.99808 0.86421   2
 -13   6   0 4.12893 5.47839  16
  12  -6   0 2.48676 3.99674  19
  12  -6   0 5.58067 0.90610   5
  12  -6   0 8.58530 1.91953  10
  12  -6   0 6.54266 1.13207   3
  12  -6   0 2.33006 2.62083  11
  11  -6   0 17.4505 2.46155   5
  11  -6   0 17.6000 2.50829   3
  11  -6   0 19.1442 2.60802   2
  10  -6   0 7.49518 1.18087   3
   9  -6   0 3.58789 0.69081   3
   9  -6   0 3.23006 0.60184   2
  -9   6   0 -0.6648 1.39723  17
  -9   6   0 3.35995 0.56308   1
  -9   6   0 1.80264 1.39602  15
   8  -6   0 7.64269 1.29511   3
   8  -6   0 8.99812 1.28582   2
  -8   6   0 7.26286 1.20138   1
  -8   6   0 6.85181 2.55540  17
  -8   6   0 9.67773 2.49818  15
   7  -6   0 2.51326 0.56713   2
  -7   6   0 4.17105 1.87128  15
  -7   6   0 5.25405 2.19509  17
  -7   6   0 5.36317 1.99277   4
  -7   6   0 2.68160 0.56611   1
  -7   6   0 2.06524 0.74222   4
   6  -6   0 9.83083 1.43451   2
  -6   6   0 7.77600 1.52061   4
  -6   6   0 6.80292 2.39272   4
  -6   6   0 11.0589 1.47289   1
   5  -6   0 401.191 51.6858   2
  -5   6   0 401.680 52.6111  17
  -5   6   0 409.856 52.6091  15
  -5   6   0 357.645 51.9732   4
  -5   6   0 393.701 51.7458   1
  -5   6   0 393.190 51.7557   4
   4  -6   0 10.2433 1.33528   2
  -4   6   0 7.71630 1.34886   1
  -3   6   0 120.606 16.8970  17
  -3   6   0 120.966 16.8055  15
   2  -6   0 23.0439 3.98049   4
  -2   6   0 31.4158 5.46772  17
  -2   6   0 22.4184 3.42651   1
  -2   6   0 30.3267 5.09685  15
  -2   6   0 24.2357 3.49379   4
  -1   6   0 54.0071 6.26869   4
  -1   6   0 39.5734 6.08603   1
   0  -6   0 178.909 23.8733   4
   0   6   0 197.356 23.8499   4
   0   6   0 163.605 23.6349   1
  -1  -6   0 24.4625 3.00759   4
   1   6   0 14.2294 2.30147   1
  -2  -6   0 8.56547 1.87780   4
   2   6   0 8.95108 1.54675   1
   2   6   0 12.2553 2.02037   4
   3   6   0 17.4694 2.79690   1
  -4  -6   0 83.1575 11.0516   3
  -5  -6   0 117.736 13.9036   3
   5   6   0 90.6328 13.9524   1
  -6  -6   0 148.753 19.6628   3
  -7  -6   0 305.796 41.7453   3
   7   6   0 328.071 41.6784   5
  -8  -6   0 107.877 14.8382   3
   8   6   0 111.686 14.7669   5
   8   6   0 105.678 14.7795   6
   8   6   0 125.308 15.5953  11
  -9  -6   0 35.1407 4.37755   3
   9   6   0 28.5098 5.03986  11
   9   6   0 33.2157 4.26677   5
   9   6   0 31.1092 4.35813   7
   9   6   0 30.0821 4.30063   6
 -10  -6   0 14.9470 2.00336   3
  10   6   0 12.3957 1.84139   5
  10   6   0 15.3607 2.12346   7
  10   6   0 11.3415 1.86703   6
 -11  -6   0 1.78333 0.53366   3
  11   6   0 4.74481 2.03755  11
  11   6   0 1.44483 0.40483   5
  11   6   0 1.78115 0.56795   7
  11   6   0 1.76917 0.46262   6
 -12  -6   0 1.59244 0.57089   7
 -12  -6   0 1.12312 0.49064   3
  12   6   0 3.78995 1.92008  11
  12   6   0 1.34360 0.50647   7
 -13  -6   0 0.60240 0.36325   3
 -13  -6   0 0.64056 0.41901   7
  13   6   0 -0.8362 2.38025  11
  13   6   0 0.18544 0.27398   5
 -14  -6   0 1.15687 0.63391   6
  14   6   0 0.26691 1.77501  11
  14   6   0 2.65929 0.42704   5
  15   6   0 -0.1987 1.61598  11
  16  -7   0 0.69923 1.36206  19
  16  -7   0 2.06592 3.19939  11
  15  -7   0 1.25973 3.07271  11
  15  -7   0 -1.7995 1.44971  19
  14  -7   0 0.66004 0.31050   5
  14  -7   0 0.59464 0.41600   3
  14  -7   0 0.77874 1.06474  10
  14  -7   0 -0.7328 1.54933  19
  14  -7   0 3.05869 3.07675  11
 -14   7   0 0.75615 0.52343   2
 -14   7   0 5.40855 4.78649  16
  13  -7   0 21.9792 4.42095  11
  13  -7   0 16.8906 3.29689  19
  13  -7   0 15.0881 2.44045   3
  13  -7   0 24.6621 3.43520  10
  12  -7   0 8.69169 1.33952   5
  12  -7   0 10.9590 3.52810  11
  12  -7   0 7.15142 1.69491   2
  12  -7   0 15.9120 2.56398  10
  11  -7   0 41.1148 5.72521   2
  11  -7   0 43.4302 5.68401   3
  10  -7   0 104.202 12.3206   2
  10  -7   0 93.5203 12.3187   3
 -10   7   0 100.638 12.3689   1
 -10   7   0 70.6977 13.2196  15
   9  -7   0 15.8927 2.52378   3
   9  -7   0 17.4576 2.48543   2
  -9   7   0 20.2451 2.49090   1
   8  -7   0 61.0696 8.81966   3
   8  -7   0 75.4267 8.79550   2
  -8   7   0 62.6239 9.82576  17
  -8   7   0 70.6739 8.80844   1
  -8   7   0 58.5850 9.69988  15
  -7   7   0 12.4791 3.56173   4
  -7   7   0 14.3022 3.77650  15
  -7   7   0 13.8826 3.80615  17
  -7   7   0 20.3588 2.76047   4
  -7   7   0 21.7447 2.51896   1
   6  -7   0 30.1097 3.77538   2
  -6   7   0 25.6773 4.14027   4
  -6   7   0 31.6826 3.81578   1
  -6   7   0 28.8217 3.82554   4
  -6   7   0 19.0386 4.86656  15
  -5   7   0 1779.49 231.803  17
  -5   7   0 1706.43 231.307   1
  -5   7   0 1792.17 231.918  15
  -4   7   0 62.0273 9.61962  17
  -4   7   0 63.8357 9.49372  15
   3  -7   0 437.246 64.9464   2
  -3   7   0 550.546 65.9370  15
  -3   7   0 451.170 65.0518   1
  -3   7   0 500.604 65.0295   4
  -3   7   0 535.384 65.9429  17
  -2   7   0 15.3367 2.07952   4
  -2   7   0 10.4053 3.03376  15
  -2   7   0 12.8777 1.85423   1
   1  -7   0 1.35963 0.76927   4
  -1   7   0 2.13286 0.67080   4
  -1   7   0 0.91945 0.38662   1
   0  -7   0 376.373 52.5211   4
   0   7   0 393.840 52.2741   1
   0   7   0 421.669 52.4921   4
  -1  -7   0 3.68883 1.10297   4
   1   7   0 4.58019 1.07186   4
   1   7   0 2.70010 0.68240   1
   2   7   0 142.475 18.8996   1
  -3  -7   0 0.35576 0.90745   3
  -4  -7   0 27.9121 3.33059   3
   4   7   0 16.8212 3.52397   1
  -5  -7   0 218.714 28.8434   3
  -6  -7   0 43.8843 5.68950   3
   6   7   0 40.8338 5.57463   5
   6   7   0 40.7595 5.59493   6
  -7  -7   0 108.547 15.7271   3
   7   7   0 124.749 15.6544   5
   7   7   0 122.538 15.6759   6
  -8  -7   0 23.8462 3.36710   3
   8   7   0 27.1633 3.35068   6
   8   7   0 22.7308 3.08930   5
   8   7   0 17.4498 3.46769   7
   8   7   0 22.0016 4.17432  11
  -9  -7   0 -0.0860 0.51006   3
   9   7   0 -0.2469 0.34852   6
   9   7   0 -0.1295 0.28174   5
   9   7   0 0.09333 0.52865   7
   9   7   0 -2.0764 1.59864  11
 -10  -7   0 1.83770 0.57393   3
  10   7   0 1.67491 0.58626   7
  10   7   0 2.37718 1.84948  11
  10   7   0 0.86121 0.44535   6
  10   7   0 1.51250 0.40278   5
 -11  -7   0 2.64263 0.62435   3
  11   7   0 2.54479 0.84865   7
  11   7   0 -0.5789 2.50205  11
  11   7   0 1.97043 0.49522   6
  11   7   0 2.50445 0.47872   5
 -12  -7   0 6.48116 1.13614   7
 -12  -7   0 8.60205 1.11675   3
  12   7   0 6.22783 1.01475   6
  12   7   0 1.87297 1.97206  11
  12   7   0 7.48889 1.00711   5
  12   7   0 6.52149 1.10112   7
 -13  -7   0 0.66547 0.55158   6
 -13  -7   0 0.73761 0.43437   7
  13   7   0 2.36566 1.65296  11
  13   7   0 0.10192 0.24841   5
  14   7   0 1.71948 1.49587  11
  16  -8   0 1.64459 3.38320  11
  15  -8   0 4.31414 0.83259   3
  15  -8   0 -0.9291 2.59738  11
  15  -8   0 7.58900 1.90165  19
  14  -8   0 -0.9517 0.98240  10
  14  -8   0 0.43731 1.57612  19
  14  -8   0 -4.5362 3.06770  11
  14  -8   0 0.24596 0.38069   3
  13  -8   0 8.47149 3.92326  11
  13  -8   0 10.9665 2.30083  10
  13  -8   0 7.20755 2.38163  19
  13  -8   0 8.27975 1.56242   2
  13  -8   0 9.23802 1.36228   3
  12  -8   0 118.797 15.1204   2
  12  -8   0 116.363 15.2076   9
  12  -8   0 120.809 15.1424   3
  12  -8   0 110.319 16.3913  11
  12  -8   0 101.167 15.6977  19
  11  -8   0 4.22467 0.68479   3
  11  -8   0 2.26277 0.66201   2
  10  -8   0 6.15066 1.02404   3
  10  -8   0 4.87536 0.89273   2
 -10   8   0 3.68074 0.82468   1
 -10   8   0 9.32008 2.61407  15
   9  -8   0 35.8619 4.56997   2
   9  -8   0 32.0434 4.59720   3
  -9   8   0 23.8652 5.70966  17
  -9   8   0 40.3428 4.59753   1
   8  -8   0 0.59705 0.57351   3
   8  -8   0 0.15089 0.32692   2
  -8   8   0 0.88861 1.53304  17
  -8   8   0 -0.5640 1.28500  15
  -8   8   0 0.60569 0.31717   1
   7  -8   0 52.6304 6.43198   2
   7  -8   0 41.9469 6.54275   3
  -7   8   0 41.8602 7.53885  15
  -7   8   0 56.7967 6.48756   1
  -7   8   0 44.3796 7.68383  17
   6  -8   0 198.674 28.7290   2
  -6   8   0 240.531 29.9577  15
  -6   8   0 238.388 29.9777  17
  -6   8   0 199.959 28.8133   1
   5  -8   0 680.795 102.491   2
  -5   8   0 702.423 102.674   1
  -5   8   0 889.577 103.649  15
  -5   8   0 853.059 103.552  17
   4  -8   0 343.170 52.1423   2
  -4   8   0 340.521 52.2534   1
  -4   8   0 455.429 53.3053  15
  -4   8   0 454.071 53.3432  17
   3  -8   0 447.117 61.5182   2
  -3   8   0 421.779 61.5201   1
  -3   8   0 480.093 62.3717  15
  -3   8   0 490.812 61.5370   4
  -3   8   0 497.579 62.5264  17
   2  -8   0 8.01407 1.98855   4
   2  -8   0 9.52501 1.36445   2
  -2   8   0 5.81203 2.54697  15
  -2   8   0 11.1258 1.50702   1
  -2   8   0 9.94183 1.61309   4
   1  -8   0 108.867 14.7118   4
   1  -8   0 97.4245 14.3137   2
  -1   8   0 128.465 14.6166   4
  -1   8   0 104.325 14.3962   1
   0  -8   0 265.750 36.8099   4
   0   8   0 260.676 36.5066   1
   0   8   0 306.388 36.7703   4
  -1  -8   0 129.242 19.6643   4
   1   8   0 144.390 19.3665   1
   1   8   0 166.000 19.6843   4
  -2  -8   0 68.1113 9.11929   3
   2   8   0 68.5587 9.20066   1
  -3  -8   0 3.06651 0.76885   3
   3   8   0 0.99187 0.87566   1
  -4  -8   0 8.73735 1.33324   3
   4   8   0 5.60264 1.68710   1
  -5  -8   0 0.76934 0.66814   3
  -6  -8   0 34.2743 4.64274   3
   6   8   0 33.5656 4.57515   6
  -7  -8   0 6.28370 1.12086   3
   7   8   0 6.34652 1.03817   6
   7   8   0 7.07591 0.97741   5
   7   8   0 4.66783 2.05450  11
   7   8   0 5.47304 1.14459   7
  -8  -8   0 1.38945 0.60236   3
   8   8   0 1.15372 0.37041   5
   8   8   0 1.18380 1.94157  11
   8   8   0 0.98820 0.43619   6
   8   8   0 1.21650 0.64756   7
  -9  -8   0 0.25743 0.53141   3
   9   8   0 0.52661 0.55242   7
   9   8   0 -0.3408 0.33104   6
   9   8   0 -0.0454 0.29197   5
   9   8   0 -1.8520 1.67953  11
 -10  -8   0 1.79855 0.52754   3
  10   8   0 0.88950 1.71759  11
  10   8   0 0.84837 0.36148   5
  10   8   0 2.13399 0.60945   7
  10   8   0 1.48020 0.43777   6
 -11  -8   0 6.40718 1.10329   7
 -11  -8   0 7.03961 1.09069   3
  11   8   0 6.02359 2.17904  11
  11   8   0 5.52099 0.97642   5
  11   8   0 6.81231 1.07591   7
  11   8   0 8.00617 1.14345   6
 -12  -8   0 4.79950 0.85675   7
 -12  -8   0 4.75432 0.82229   3
  12   8   0 5.28638 0.77096   5
  12   8   0 1.31493 2.61446  11
 -13  -8   0 2.08006 0.52109   7
 -13  -8   0 3.58328 0.69203   6
  13   8   0 2.57864 0.44241   5
  13   8   0 1.02631 1.57397  11
  17  -9   0 0.91743 0.71915  19
  16  -9   0 16.8857 3.30696  19
  15  -9   0 2.36685 0.63982   3
  15  -9   0 2.48194 1.14671  10
  15  -9   0 -2.1778 2.33524  11
  15  -9   0 1.67542 1.68010  19
 -15   9   0 4.46173 5.52832  16
  14  -9   0 0.36847 0.41950   3
  14  -9   0 -0.2122 1.05142  10
  14  -9   0 1.55449 1.69182  19
  14  -9   0 0.55916 2.74759  11
  13  -9   0 8.50478 1.57187   9
  13  -9   0 13.9835 2.48285  10
  13  -9   0 9.35592 2.56998  19
  13  -9   0 11.2140 4.12900  11
  13  -9   0 12.0776 1.58207   3
  12  -9   0 49.0410 6.34960   2
  12  -9   0 47.1111 7.22556  19
  12  -9   0 45.4702 6.29998   3
  12  -9   0 46.0886 9.13721  11
  11  -9   0 10.9053 1.45995   2
  11  -9   0 8.81488 3.81288  19
  11  -9   0 7.22065 1.31651   3
  10  -9   0 23.6496 3.37060   3
  10  -9   0 26.6494 3.34936   2
 -10   9   0 26.7083 3.36759   1
 -10   9   0 17.1788 4.64019  15
   9  -9   0 18.6598 2.20876   2
   9  -9   0 14.3641 2.16511   3
  -9   9   0 16.2010 2.10258   1
  -9   9   0 11.0853 3.50720  17
  -9   9   0 9.27213 3.21333  15
   8  -9   0 14.1123 1.94463   2
   8  -9   0 13.7972 2.13343   3
  -8   9   0 12.1758 3.41936  15
  -8   9   0 11.8534 3.41267  17
  -8   9   0 14.5582 1.97908   1
   7  -9   0 21.8709 4.04856   3
   7  -9   0 31.2725 3.88337   2
  -7   9   0 27.0639 5.49682  15
  -7   9   0 32.4576 3.94457   1
  -7   9   0 29.0855 5.70847  17
   6  -9   0 107.394 16.4845   2
  -6   9   0 147.802 17.9960  17
  -6   9   0 148.237 18.0684  15
  -6   9   0 106.360 16.5539   1
   5  -9   0 222.067 29.2205   2
  -5   9   0 230.700 29.3226   1
  -5   9   0 214.568 30.4058  17
  -5   9   0 219.211 30.3825  15
   4  -9   0 31.1535 4.00293   2
  -4   9   0 28.0690 4.06261   1
   3  -9   0 144.390 19.9279   2
  -3   9   0 157.969 21.1890  15
  -3   9   0 145.357 20.0027   1
  -3   9   0 158.478 20.0351   4
   2  -9   0 48.8960 8.32073   4
   2  -9   0 55.5869 7.50606   2
  -2   9   0 58.5693 7.58940   1
  -2   9   0 60.0460 7.73928   4
   1  -9   0 4.24132 1.57088   4
  -1   9   0 5.98189 1.28902   4
  -1   9   0 7.48692 1.11880   1
   0  -9   0 25.6796 3.85271   4
   0  -9   0 23.2217 3.05096   2
   0   9   0 18.7705 3.13213   1
   0   9   0 27.2818 3.65552   4
  -1  -9   0 79.4309 10.1844   2
  -1  -9   0 74.7861 10.2685   3
   1   9   0 76.6685 10.3033   1
  -2  -9   0 44.1217 6.24899   3
   2   9   0 48.9717 6.34897   1
  -3  -9   0 6.38525 1.05671   3
   3   9   0 4.02462 1.22155   1
  -4  -9   0 1.95208 0.60836   3
  -5  -9   0 137.077 19.1855   3
   5   9   0 152.954 19.1160   5
  -6  -9   0 2.32759 0.66602   3
   6   9   0 2.11019 0.48045   5
   6   9   0 2.59965 0.58227   6
   6   9   0 5.64165 2.05696  11
   6   9   0 2.76429 0.77686   7
  -7  -9   0 1.90961 0.59925   3
   7   9   0 1.15922 0.45985   6
   7   9   0 1.74673 0.68592   7
   7   9   0 1.11078 0.37555   5
   7   9   0 0.86737 1.75990  11
  -8  -9   0 1.90125 0.61379   3
   8   9   0 1.49157 0.62872   7
   8   9   0 1.36801 1.90209  11
   8   9   0 1.35783 0.38723   5
   8   9   0 1.55039 0.47713   6
  -9  -9   0 0.19169 0.45978   3
   9   9   0 0.63522 0.39407   6
   9   9   0 1.10132 0.56394   7
   9   9   0 0.67420 0.34071   5
   9   9   0 0.30233 1.61234  11
 -10  -9   0 -0.0074 0.55556   7
 -10  -9   0 0.16263 0.48050   3
  10   9   0 -0.0135 0.46001   7
  10   9   0 -1.9945 1.78337  11
  10   9   0 -0.1490 0.25331   5
  10   9   0 0.47761 0.35565   6
 -11  -9   0 0.52810 0.46702   7
 -11  -9   0 0.30543 0.37139   3
  11   9   0 1.53762 1.73920  11
  11   9   0 -0.0538 0.24817   5
 -12  -9   0 1.49795 0.66699   6
 -12  -9   0 1.31143 0.50031   7
  12   9   0 -0.4322 1.42691  11
  12   9   0 1.60576 0.33179   5
  13   9   0 0.92933 1.32197  11
  17 -10   0 -0.9793 0.68146  19
  16 -10   0 37.9227 6.45255  19
  16 -10   0 45.4932 5.68110   3
  15 -10   0 4.32712 0.79146   3
  15 -10   0 5.62629 1.88550  19
  15 -10   0 3.74317 1.33917  10
 -15  10   0 20.7609 7.12068  16
  14 -10   0 1.36604 1.15489  10
  14 -10   0 -0.5599 1.76815  19
  14 -10   0 2.75474 0.83270   2
  14 -10   0 1.28169 0.50108   3
  13 -10   0 4.30316 1.84921  10
  13 -10   0 6.65105 1.26634   9
  13 -10   0 4.71785 3.32403  19
  13 -10   0 7.94885 1.12234   3
  13 -10   0 5.78269 1.13491   2
  12 -10   0 1.83691 0.72512   9
  12 -10   0 0.84031 0.49864   2
  12 -10   0 1.33425 0.51116   3
  12 -10   0 0.40002 1.96550  19
  12 -10   0 1.05470 1.37470  10
  11 -10   0 4.36551 1.79577  10
  11 -10   0 3.69743 0.76190   3
  11 -10   0 4.76880 2.21286  19
  11 -10   0 4.63992 1.04357   9
  11 -10   0 3.03528 0.73844   2
  10 -10   0 0.79923 0.40547   2
  10 -10   0 0.86671 0.52919   3
   9 -10   0 8.13580 1.12611   2
   9 -10   0 4.64766 1.11455   3
  -9  10   0 7.12262 1.23288   1
  -9  10   0 4.61337 3.06024  15
  -9  10   0 6.23555 3.40779  17
   8 -10   0 2.98471 0.89417   3
   8 -10   0 3.90919 0.68053   2
  -8  10   0 3.07136 2.07514  15
  -8  10   0 2.25816 2.13208  17
  -8  10   0 4.84188 0.80117   1
   7 -10   0 108.695 13.1863   2
   7 -10   0 81.1188 13.3068   3
  -7  10   0 98.9335 14.5043  15
  -7  10   0 98.2868 16.5132  17
  -7  10   0 109.765 13.2735   1
   6 -10   0 155.015 18.7279   2
   6 -10   0 110.209 18.9107   3
  -6  10   0 136.161 20.0628  17
  -6  10   0 136.948 20.0197  15
  -6  10   0 168.251 18.8405   1
   5 -10   0 272.481 36.9348   3
   5 -10   0 337.606 36.6842   2
  -5  10   0 246.407 37.8526  17
  -5  10   0 252.174 37.7976  15
   4 -10   0 15.6092 3.50197   3
   4 -10   0 14.9453 2.09052   2
   3 -10   0 6.68340 0.95372   2
  -3  10   0 5.30902 1.07327   4
  -3  10   0 5.13590 1.00103   1
   2 -10   0 93.7779 12.0314   2
   2 -10   0 72.2279 12.7072   4
   2 -10   0 85.1723 12.2609   3
  -2  10   0 98.1907 12.2589   4
  -2  10   0 99.1915 12.1410   1
   1 -10   0 86.9554 13.5566   3
   1 -10   0 88.8667 14.0002   4
   1 -10   0 106.523 13.4525   2
  -1  10   0 113.309 13.5780   1
  -1  10   0 112.099 13.7915   4
   0 -10   0 23.5005 3.20719   2
   0  10   0 24.5320 3.35940   1
  -1 -10   0 32.0566 4.42324   3
  -1 -10   0 32.6378 4.26610   2
   1  10   0 30.9567 4.42785   1
  -2 -10   0 0.96077 0.59656   3
   2  10   0 0.56641 0.90014   1
  -3 -10   0 1.89675 0.70002   3
   3  10   0 2.50566 1.03212   1
  -4 -10   0 3.30564 0.80904   3
   4  10   0 4.73036 0.77019   6
  -5 -10   0 1.45247 0.53793   3
   5  10   0 0.66084 0.32982   5
   5  10   0 1.68647 0.75897   7
   5  10   0 1.09414 0.45603   6
  -6 -10   0 64.3217 8.67146   3
   6  10   0 65.1978 8.57150   5
   6  10   0 61.0562 9.23852  11
   6  10   0 67.9624 8.69716   7
  -7 -10   0 0.37052 0.53564   3
   7  10   0 0.23403 1.74704  11
   7  10   0 -0.1377 0.26033   5
   7  10   0 -0.1491 0.55873   7
   7  10   0 -0.1364 0.34990   6
  -8 -10   0 6.95834 1.14909   3
   8  10   0 6.63851 1.06565   5
   8  10   0 7.64344 1.19052   7
   8  10   0 5.28988 1.05474   6
   8  10   0 5.82302 2.06335  11
  -9 -10   0 0.40062 0.61034   7
  -9 -10   0 -0.0848 0.44587   3
   9  10   0 -0.2679 1.59864  11
   9  10   0 0.17900 0.37958   6
   9  10   0 0.32023 0.49899   7
   9  10   0 -0.0217 0.26632   5
 -10 -10   0 3.85328 0.73509   3
 -10 -10   0 3.48956 0.77096   7
  10  10   0 3.17933 0.57899   5
  10  10   0 4.54835 1.82625  11
 -11 -10   0 2.76769 0.66420   7
 -11 -10   0 4.41554 0.98226   6
  11  10   0 2.76538 0.50372   5
  11  10   0 0.45457 1.52748  11
 -12 -10   0 3.82541 0.75611   7
 -12 -10   0 5.79759 0.96641   6
  12  10   0 4.49438 0.67600   5
  12  10   0 4.39003 1.83904  11
  13  10   0 0.24340 1.22024  11
  17 -11   0 0.63238 0.49041  10
  17 -11   0 1.64710 0.82390  19
  16 -11   0 61.8770 7.81628  10
  16 -11   0 48.8824 7.67580  19
  15 -11   0 2.57409 1.10515  10
  15 -11   0 2.24330 0.50071   3
  15 -11   0 3.71841 1.72763  19
  14 -11   0 4.04562 1.44187  10
  14 -11   0 3.08331 0.94021   9
  14 -11   0 6.03885 1.02509   2
  14 -11   0 5.29812 2.06451  19
  13 -11   0 14.6271 2.39855   2
  13 -11   0 13.9084 2.07891   3
  13 -11   0 14.2108 3.15579  19
  12 -11   0 6.25262 1.15605   2
  12 -11   0 5.82545 1.25135   9
  12 -11   0 7.20276 1.16576   3
  12 -11   0 12.6232 2.35424  10
  12 -11   0 8.41638 2.58379  19
  11 -11   0 4.00526 4.09490  19
  11 -11   0 0.20030 1.48125  10
  11 -11   0 1.38253 0.95042   9
  11 -11   0 0.89487 0.55175   3
  11 -11   0 0.74549 0.42919   2
  10 -11   0 9.19568 1.37360   2
  10 -11   0 7.55986 1.39720   3
   9 -11   0 1.11184 0.41532   2
   9 -11   0 1.43483 0.66716   3
  -9  11   0 0.89447 2.75416  15
   8 -11   0 -0.0834 0.63608   3
   8 -11   0 0.43917 0.28366   2
  -8  11   0 -0.6196 1.48784  17
  -8  11   0 0.91123 0.40130   1
  -8  11   0 0.67586 1.69660  15
   7 -11   0 0.94576 0.34327   2
   7 -11   0 0.80190 0.83145   3
  -7  11   0 1.04850 2.05755  17
  -7  11   0 1.19655 0.43750   1
  -7  11   0 0.39033 1.65569  15
   6 -11   0 169.631 26.1910   3
   6 -11   0 216.406 25.9986   2
  -6  11   0 178.190 27.3077  17
  -6  11   0 177.705 27.2424  15
  -6  11   0 239.559 26.1284   1
   5 -11   0 45.1159 7.40346   3
   5 -11   0 52.3503 6.96780   2
  -5  11   0 53.3072 7.06043   1
  -5  11   0 59.0890 8.74734  15
   4 -11   0 73.3932 10.9273   3
   4 -11   0 79.4174 10.3612   2
  -4  11   0 80.5348 10.4585   1
   3 -11   0 59.0098 8.36281   3
  -3  11   0 58.9787 7.92137   1
   2 -11   0 1.63270 0.84374   3
   2 -11   0 1.89450 0.42190   2
  -2  11   0 2.08073 0.59771   1
   1 -11   0 0.28516 0.73555   3
   1 -11   0 0.57600 0.28192   2
  -1  11   0 0.84608 0.44326   1
   0 -11   0 9.92277 1.69422   3
   0 -11   0 9.74600 1.41241   2
   0  11   0 10.8596 1.70470   1
  -1 -11   0 5.63608 1.10424   3
   1  11   0 6.26139 1.20574   1
  -2 -11   0 0.03431 0.78607   3
   2  11   0 -0.7321 0.63671   1
  -3 -11   0 18.3185 2.70618   3
   3  11   0 18.6895 2.59593   6
  -4 -11   0 20.6028 3.02939   3
   4  11   0 23.6984 2.95797   6
   4  11   0 19.5411 2.90119   5
  -5 -11   0 13.8886 2.06188   3
   5  11   0 14.1619 2.09150   7
   5  11   0 15.2249 2.00454   6
   5  11   0 12.1646 1.87786   5
   5  11   0 12.8422 3.26094  11
  -6 -11   0 12.5741 2.01451   3
   6  11   0 15.8204 2.06999   7
   6  11   0 11.9347 1.83793   5
   6  11   0 13.3826 1.94364   6
   6  11   0 14.7988 2.92021  11
  -7 -11   0 11.7222 1.85401   7
  -7 -11   0 9.03977 1.86030   3
   7  11   0 14.5006 2.69696  11
   7  11   0 10.2696 1.76887   7
   7  11   0 13.9084 1.82732   6
   7  11   0 12.3381 1.69490   5
  -8 -11   0 1.80824 0.56419   3
  -8 -11   0 0.18062 0.57621   7
   8  11   0 0.67970 0.53823   7
   8  11   0 0.75101 0.42827   6
   8  11   0 1.23173 1.62131  11
   8  11   0 0.32981 0.28863   5
  -9 -11   0 0.47767 0.47987   3
  -9 -11   0 -0.2943 0.52513   7
   9  11   0 0.37163 0.25548   5
   9  11   0 -0.8101 1.50491  11
 -10 -11   0 6.17191 1.26996   3
 -10 -11   0 10.5517 1.41285   6
 -10 -11   0 5.46438 1.24784   7
  10  11   0 9.40512 2.31658  11
  10  11   0 8.74773 1.15444   5
 -11 -11   0 0.16655 0.46505   7
 -11 -11   0 0.47785 0.65395   6
  11  11   0 -1.7040 1.37943  11
  11  11   0 0.51463 0.27508   5
 -12 -11   0 0.33739 0.40834   7
  12  11   0 -1.3642 1.07299  11
  17 -12   0 14.4329 2.31852  10
  16 -12   0 14.0320 2.32395  10
  16 -12   0 12.7249 2.37537  19
  15 -12   0 1.26584 1.03622  10
  15 -12   0 1.73298 0.41234   3
  15 -12   0 0.44931 0.58584   9
  15 -12   0 -0.3009 1.35405  19
  14 -12   0 7.69949 1.71779  10
  14 -12   0 6.42953 1.15097   2
  14 -12   0 5.33420 0.96761   3
  14 -12   0 5.68317 1.18583   9
  14 -12   0 3.97833 2.02725  19
  13 -12   0 2.36248 1.31685  10
  13 -12   0 2.77571 0.87951   9
  13 -12   0 2.89648 0.85534   3
  13 -12   0 1.23921 2.01767  19
  13 -12   0 2.89730 0.71000   2
  12 -12   0 2.28087 1.36002  10
  12 -12   0 0.43419 0.40336   2
  12 -12   0 0.82296 2.14262  19
  12 -12   0 -0.0421 0.50668   3
  12 -12   0 0.54844 0.63961   9
  11 -12   0 7.81441 1.34033   9
  11 -12   0 5.07461 2.52872  19
  11 -12   0 4.54890 1.08408   3
  11 -12   0 7.43516 1.11935   2
  11 -12   0 5.54723 1.88008  10
  10 -12   0 1.48664 0.67306   3
  10 -12   0 -0.2220 2.24622  19
  10 -12   0 2.17479 0.81758   9
  10 -12   0 3.18105 0.62625   2
  10 -12   0 0.70699 1.42536  10
   9 -12   0 3.96881 0.75713   2
   9 -12   0 3.21173 0.97756   3
   8 -12   0 49.3055 5.98529   2
   8 -12   0 38.8330 6.15729   3
   7 -12   0 27.5572 4.44440   3
   7 -12   0 29.7788 4.08548   2
  -7  12   0 33.0322 4.19662   1
  -7  12   0 30.2528 6.58485  15
   6 -12   0 84.5200 12.2591   3
   6 -12   0 94.9644 11.9563   2
   5 -12   0 4.55566 0.76542   2
   5 -12   0 5.75097 1.42649   3
  -5  12   0 3.80968 0.82585   1
   4 -12   0 27.8032 3.90706   2
   4 -12   0 32.0920 4.47408   3
  -4  12   0 28.9451 4.02206   1
   3 -12   0 7.78217 1.47777   3
   3 -12   0 6.73820 0.95846   2
  -3  12   0 4.37500 1.02490   1
   2 -12   0 34.6095 5.36960   3
   2 -12   0 39.2316 5.13992   2
  -2  12   0 41.3124 5.28274   1
   1 -12   0 0.52624 0.27217   2
   1 -12   0 0.76234 0.65419   3
  -1  12   0 0.13284 0.41487   1
   0 -12   0 23.5093 2.89729   2
   0 -12   0 19.3138 3.11087   3
   0  12   0 19.8236 3.14499   1
  -1 -12   0 14.4485 2.23018   3
   1  12   0 14.4200 2.36839   1
  -2 -12   0 2.89739 0.73279   3
   2  12   0 1.28200 0.52960   6
  -3 -12   0 45.5210 5.96907   3
  -3 -12   0 42.7535 6.00196   7
   3  12   0 46.3834 6.01314   7
   3  12   0 41.4237 5.88939   6
  -4 -12   0 49.2798 7.49276   3
  -4 -12   0 56.9855 7.51209   7
   4  12   0 61.9620 9.18603  11
   4  12   0 52.8906 7.43093   6
   4  12   0 54.9165 7.44185   5
   4  12   0 62.1871 7.53302   7
  -5 -12   0 2.76574 0.73361   3
  -5 -12   0 0.90321 0.71424   7
   5  12   0 2.25808 0.72509   7
   5  12   0 0.25446 1.75194  11
   5  12   0 2.13372 0.54910   6
   5  12   0 1.47971 0.39959   5
  -6 -12   0 0.32749 0.61875   7
  -6 -12   0 1.30584 0.65313   3
   6  12   0 1.30086 0.63459   7
   6  12   0 2.39006 1.83060  11
   6  12   0 1.12755 0.47583   6
   6  12   0 1.30090 0.35366   5
  -7 -12   0 3.12677 0.72340   3
  -7 -12   0 2.05733 0.74585   7
   7  12   0 3.50242 1.70813  11
   7  12   0 2.51285 0.48941   5
   7  12   0 2.53826 0.73045   7
  -8 -12   0 1.71560 0.81794   3
  -8 -12   0 1.70751 0.70822   7
   8  12   0 3.59101 1.73616  11
   8  12   0 3.56708 0.62156   5
  -9 -12   0 0.14098 0.71903   6
  -9 -12   0 0.67717 0.46811   3
  -9 -12   0 0.16178 0.54934   7
   9  12   0 0.80146 0.28063   5
   9  12   0 1.38302 1.48071  11
 -10 -12   0 1.27031 0.71843   6
 -10 -12   0 0.11933 0.51394   7
  10  12   0 2.35525 1.47228  11
  10  12   0 1.32139 0.29409   5
 -11 -12   0 0.33935 0.42391   7
 -11 -12   0 -0.8884 0.86102   6
  11  12   0 -0.5432 1.16150  11
  17 -13   0 0.26018 0.67324  10
  16 -13   0 2.79396 1.03744  10
  15 -13   0 1.15753 0.37135   3
  15 -13   0 1.05212 0.98478  10
  15 -13   0 0.72412 0.71130   9
  15 -13   0 -1.6473 1.23057  19
  14 -13   0 8.17768 3.34425  19
  14 -13   0 19.7879 3.37597  10
  14 -13   0 20.8130 2.88357   2
  14 -13   0 16.1623 2.32365   3
  13 -13   0 0.48042 0.41556   2
  13 -13   0 0.10781 1.73650  19
  13 -13   0 -0.1232 0.48315   3
  13 -13   0 -0.7457 0.66182   9
  13 -13   0 0.19891 1.08426  10
  12 -13   0 0.29573 0.56346   3
  12 -13   0 0.53495 0.90029   9
  12 -13   0 1.06158 0.42361   2
  12 -13   0 0.44108 1.51371  10
  11 -13   0 3.66501 1.03395   9
  11 -13   0 3.15567 2.28593  19
  11 -13   0 5.66674 0.86693   2
  11 -13   0 6.68732 1.87238  10
  11 -13   0 2.51186 0.86628   3
  11 -13   0 9.03444 2.39716   8
  10 -13   0 3.43479 0.75352   2
  10 -13   0 3.89419 2.30065  19
  10 -13   0 4.72817 1.46472   3
  10 -13   0 5.54818 1.85481  10
  10 -13   0 4.20564 1.70901   8
  10 -13   0 5.18604 1.17408   9
   9 -13   0 14.2076 2.32373   3
   9 -13   0 12.2797 2.88696  10
   9 -13   0 16.3937 2.07471   2
   9 -13   0 15.0886 2.33019   9
   9 -13   0 8.91015 3.25152  19
   8 -13   0 3.91229 0.71876   2
   8 -13   0 3.12529 1.05841   3
   7 -13   0 54.5046 8.35116   3
   7 -13   0 65.7170 8.09748   2
   6 -13   0 9.97483 1.41541   2
   6 -13   0 7.97243 2.36833   3
   5 -13   0 4.60047 0.90379   2
   5 -13   0 3.79140 1.55635   3
  -5  13   0 4.68593 0.96004   1
   4 -13   0 23.9302 3.94755   3
   4 -13   0 27.9126 3.58847   2
  -4  13   0 26.6782 3.71834   1
   3 -13   0 153.924 21.8568   3
   3 -13   0 168.701 21.6662   2
  -3  13   0 170.378 21.8121   1
   2 -13   0 27.0857 3.61468   2
  -2  13   0 26.4521 3.77070   1
   1 -13   0 53.1289 7.97560   3
   1 -13   0 64.2914 7.82676   2
  -1  13   0 58.5305 7.98214   1
   0 -13   0 38.3618 5.05254   3
   0  13   0 34.3157 5.06392   1
  -1 -13   0 78.5869 10.5181   3
  -2 -13   0 95.3585 12.3138   7
  -2 -13   0 89.2807 12.3021   3
  -3 -13   0 21.7806 3.04841   7
  -3 -13   0 14.0448 3.42429   8
   3  13   0 25.5686 3.08387   7
  -4 -13   0 4.39581 2.11800   8
  -4 -13   0 2.67970 0.78321   3
  -4 -13   0 1.79857 0.74749   7
   4  13   0 3.07798 0.79598   7
   4  13   0 3.54881 1.98652  11
  -5 -13   0 2.83512 0.83990   3
  -5 -13   0 3.35513 0.87843   7
   5  13   0 3.04156 0.83344   7
   5  13   0 4.36227 2.08868  11
  -6 -13   0 5.00126 0.93031   3
  -6 -13   0 2.89124 0.89718   7
   6  13   0 2.72808 1.73564  11
   6  13   0 4.55685 0.67700   5
  -7 -13   0 0.04322 0.60173   7
  -7 -13   0 0.31349 0.66806   6
  -7 -13   0 0.17073 0.53815   3
   7  13   0 1.65690 1.61566  11
  -8 -13   0 0.13189 0.55723   7
  -8 -13   0 0.84605 0.51540   3
  -8 -13   0 0.73639 0.70702   6
   8  13   0 0.38128 0.26325   5
   8  13   0 0.56604 1.46733  11
  -9 -13   0 7.93935 1.54493   6
  -9 -13   0 7.03108 1.40055   7
   9  13   0 10.5262 1.24522   5
   9  13   0 7.66747 1.92227  11
 -10 -13   0 0.08290 0.47846   7
 -10 -13   0 0.08705 0.79167   6
  10  13   0 0.21017 1.29154  11
  11  13   0 -1.8301 1.46081  11
  17 -14   0 0.27604 0.69344  10
  16 -14   0 0.53814 0.78491  10
  16 -14   0 1.02307 0.60859   9
  15 -14   0 0.57971 0.71732   9
  15 -14   0 -0.9193 0.80408  10
  14 -14   0 0.19930 0.70147   9
  14 -14   0 0.03307 1.02979  10
  14 -14   0 0.95258 0.57437   2
  14 -14   0 -0.5275 1.57355  19
  14 -14   0 -0.4043 0.47869   3
  13 -14   0 1.03319 0.48380   2
  13 -14   0 0.47138 0.75246   9
  13 -14   0 1.14883 1.82365  19
  13 -14   0 0.69211 0.55880   3
  13 -14   0 -0.3642 1.06860  10
  12 -14   0 1.45931 1.20671  10
  12 -14   0 2.24127 0.54355   2
  12 -14   0 1.13594 0.77771   9
  12 -14   0 3.98485 2.08022  19
  11 -14   0 51.7604 6.33829  10
  11 -14   0 43.4848 5.77083   9
  11 -14   0 44.2351 6.58589  19
  11 -14   0 38.5490 5.57591   2
  11 -14   0 34.6104 5.65830   3
  11 -14   0 42.7046 6.30454   8
  10 -14   0 96.6079 12.5939   2
  10 -14   0 80.1045 12.6657   3
  10 -14   0 85.5156 13.3221  19
  10 -14   0 108.205 13.2815  10
  10 -14   0 99.7808 12.7040   9
  10 -14   0 101.862 13.1522   8
   9 -14   0 77.4807 10.2344   9
   9 -14   0 79.5128 10.7033  10
   9 -14   0 60.8165 9.75967   2
   9 -14   0 82.8077 10.3642   8
   8 -14   0 47.8902 7.94667   3
   8 -14   0 71.8703 8.67550  10
   8 -14   0 61.3126 7.93918   9
   8 -14   0 56.8320 7.77041   2
   7 -14   0 2.70519 1.10004   3
   7 -14   0 2.88121 0.57399   2
   6 -14   0 2.92396 1.26302   3
   6 -14   0 2.52571 0.55547   2
   5 -14   0 1.77993 0.43880   2
   5 -14   0 1.64241 1.17198   3
   4 -14   0 3.11143 1.14515   3
   4 -14   0 1.39854 0.38758   2
   3 -14   0 27.8247 3.73402   2
   3 -14   0 27.1869 4.05359   3
   2 -14   0 3.27297 0.97181   3
   1 -14   0 2.29036 0.82478   3
   0 -14   0 11.1218 1.83217   3
  -1 -14   0 6.59622 1.84668   8
  -1 -14   0 6.93057 1.31380   7
   1  14   0 7.82447 2.07474  11
  -2 -14   0 95.9077 14.8365   8
  -2 -14   0 113.355 14.5305   3
  -2 -14   0 111.814 14.5264   7
   2  14   0 115.271 14.9631  11
  -3 -14   0 6.00625 1.24538   7
  -3 -14   0 5.87093 1.73665   8
  -3 -14   0 7.60380 1.27288   3
  -3 -14   0 5.92645 1.20029   6
   3  14   0 12.8554 2.25482  11
  -4 -14   0 10.2327 1.61970   7
  -4 -14   0 8.99798 1.58503   6
  -4 -14   0 7.29586 1.67841   3
   4  14   0 16.4022 2.68469  11
  -5 -14   0 17.9356 2.38723   3
  -5 -14   0 16.4948 2.39582   6
  -5 -14   0 16.1538 2.37581   7
   5  14   0 11.7045 2.86529  11
  -6 -14   0 1.00303 0.73235   7
  -6 -14   0 1.08050 0.60051   3
  -6 -14   0 1.16714 0.76643   6
   6  14   0 1.42677 1.68879  11
  -7 -14   0 1.69539 0.60637   3
  -7 -14   0 1.52878 0.62053   7
  -7 -14   0 -0.1920 0.71581   6
   7  14   0 1.15065 1.48897  11
  -8 -14   0 7.19648 1.20913   3
  -8 -14   0 7.69487 1.27641   7
  -8 -14   0 7.32753 1.56712   6
   8  14   0 7.97552 1.86452  11
  -9 -14   0 2.65305 1.34575   6
  -9 -14   0 4.34180 0.82162   7
   9  14   0 3.26178 1.71088  11
 -10 -14   0 5.78321 1.01685   7
  10  14   0 4.44857 1.51456  11
  17 -15   0 1.67096 0.80341  10
  16 -15   0 0.96936 0.88028   9
  16 -15   0 0.60552 0.82513  10
  15 -15   0 5.12540 1.38879  10
  15 -15   0 3.30452 1.13442   9
  14 -15   0 1.63146 1.14720  10
  14 -15   0 2.42592 0.59648   3
  14 -15   0 3.60272 0.90197   9
  13 -15   0 12.1793 1.81069   3
  13 -15   0 15.4901 2.22796   2
  13 -15   0 10.9910 2.35936  10
  13 -15   0 11.0087 1.90357   9
  12 -15   0 22.3145 3.33700  10
  12 -15   0 19.8498 2.47560   2
  12 -15   0 15.2745 2.61336   9
  12 -15   0 15.0431 2.49645   3
  11 -15   0 5.08313 1.79577   8
  11 -15   0 4.49182 1.58670  10
  11 -15   0 4.18780 1.16201   9
  11 -15   0 2.15441 0.86790   3
  10 -15   0 15.9727 2.92653  10
  10 -15   0 12.2112 1.98814   9
  10 -15   0 9.54487 2.00930   3
  10 -15   0 16.6072 2.81263   8
  10 -15   0 12.5284 1.82683   2
   9 -15   0 99.0341 12.2124   9
   9 -15   0 96.4056 12.0779   2
   9 -15   0 81.4638 12.2167   3
   9 -15   0 85.9197 12.5629   8
   8 -15   0 74.5327 9.63327  10
   8 -15   0 65.6884 8.78982   2
   8 -15   0 67.7576 8.95695   9
   8 -15   0 56.7702 9.25347   3
   7 -15   0 3.85579 1.42472   3
   7 -15   0 6.41295 2.23587  10
   7 -15   0 7.01212 1.94976   8
   7 -15   0 8.81464 1.38441   9
   7 -15   0 7.28413 1.13568   2
   6 -15   0 -0.3014 1.01981   9
   6 -15   0 0.71906 1.49799   8
   6 -15   0 -0.0006 0.30752   2
   6 -15   0 1.08432 3.40943  10
   6 -15   0 -0.6365 0.95522   3
   5 -15   0 13.2336 2.13677   3
   5 -15   0 16.3599 2.67215   8
   5 -15   0 8.66605 1.49469   2
   4 -15   0 17.0790 2.85975   3
   4 -15   0 18.5474 2.49085   2
   3 -15   0 6.01257 1.27458   3
   3 -15   0 5.30949 1.74189   8
   3 -15   0 4.81105 0.83308   2
   2 -15   0 15.1823 1.96500   2
   2 -15   0 11.8600 2.21213   3
   1 -15   0 0.99493 1.31498   8
   1 -15   0 0.09779 0.82087   7
   0 -15   0 8.06969 2.02558   8
   0 -15   0 6.54449 1.43915   7
   0 -15   0 9.91178 1.55522   3
  -1 -15   0 34.6893 5.35933   7
  -1 -15   0 47.6445 5.84205   8
  -1 -15   0 36.0020 5.38053   3
   1  15   0 40.5662 5.94337  11
  -2 -15   0 79.4017 11.0201   7
  -2 -15   0 85.8139 11.0283   3
  -2 -15   0 78.8117 11.3365   8
   2  15   0 85.6015 11.4580  11
  -3 -15   0 10.4345 1.74884   3
  -3 -15   0 2.36000 1.27743   6
  -3 -15   0 5.73038 1.62091   8
  -3 -15   0 7.27649 1.29508   7
   3  15   0 12.2896 2.23804  11
  -4 -15   0 5.49795 1.02884   7
  -4 -15   0 2.94942 0.90247   3
   4  15   0 7.57705 1.84939  11
  -5 -15   0 0.50253 0.58542   3
  -5 -15   0 0.63614 0.74503   6
  -5 -15   0 1.34147 0.73301   7
   5  15   0 2.04041 1.58694  11
  -6 -15   0 2.27253 0.66475   3
  -6 -15   0 1.74586 0.82644   6
  -6 -15   0 1.25802 0.64839   7
   6  15   0 3.68347 1.55704  11
  -7 -15   0 0.13494 0.61224   7
  -7 -15   0 0.16400 0.50737   3
  -7 -15   0 0.21669 0.75215   6
   7  15   0 -0.2116 1.18839  11
  -8 -15   0 4.49690 0.85479   7
  -8 -15   0 4.08177 1.26637   6
   8  15   0 3.11635 1.71279  11
  -9 -15   0 0.91914 0.49240   7
   9  15   0 -0.6901 1.32637  11
  17 -16   0 3.13769 0.99109  10
  16 -16   0 2.64245 1.05791   9
  16 -16   0 2.85988 1.07555  10
  15 -16   0 4.59082 1.36027  10
  15 -16   0 5.18326 1.09655   9
  14 -16   0 17.3518 2.60530   9
  14 -16   0 17.0439 2.41102   3
  13 -16   0 3.02187 0.88023   9
  13 -16   0 4.01826 1.46467  10
  13 -16   0 2.48045 0.72595   3
  13 -16   0 2.42423 0.62811   2
  12 -16   0 29.0053 3.71932   2
  12 -16   0 27.0381 3.93587   9
  12 -16   0 25.2953 3.78972   3
  11 -16   0 5.87144 1.11847   9
  11 -16   0 4.67119 1.84244   8
  11 -16   0 2.45457 0.99629   3
  11 -16   0 5.70176 1.76974  10
  11 -16   0 4.11874 0.79339   2
  10 -16   0 2.57452 1.67518   8
  10 -16   0 0.78971 0.86827   3
  10 -16   0 3.42292 1.88134  10
  10 -16   0 3.08577 0.79953   2
   9 -16   0 78.8512 11.2811   3
   9 -16   0 88.8299 11.2456   9
   9 -16   0 81.1449 11.0960   2
   9 -16   0 97.9512 11.9160  10
   9 -16   0 74.2046 11.6015   8
   8 -16   0 26.1461 4.23217   3
   8 -16   0 28.7374 5.08739  10
   8 -16   0 32.4624 4.84835   8
   8 -16   0 29.8568 3.96801   2
   8 -16   0 29.4857 4.18738   9
   7 -16   0 1.83270 1.43921   8
   7 -16   0 3.22145 2.25971  10
   7 -16   0 1.11306 0.90791   3
   7 -16   0 0.50584 0.34919   2
   7 -16   0 3.26829 0.86185   9
   6 -16   0 15.3315 4.10815  10
   6 -16   0 22.8339 3.28200   9
   6 -16   0 20.8091 2.90649   2
   6 -16   0 23.1827 3.37213   3
   5 -16   0 17.8209 3.04230   9
   5 -16   0 18.7978 3.09582   3
   5 -16   0 22.1533 3.61205   8
   5 -16   0 18.5256 5.19733  10
   4 -16   0 43.1449 5.64169   3
   4 -16   0 36.5863 5.27353   2
   4 -16   0 45.7645 5.99781   8
   4 -16   0 30.2952 6.88273  10
   3 -16   0 14.7708 2.18032   2
   3 -16   0 21.8558 2.73943   7
   3 -16   0 16.2174 2.59793   3
   3 -16   0 13.0280 2.79649   8
   2 -16   0 1.46065 0.85463   3
   2 -16   0 0.56114 1.16607   8
   2 -16   0 0.72227 1.07367   7
   1 -16   0 4.68171 1.60504   8
   1 -16   0 4.29775 1.12557   3
   1 -16   0 4.37143 1.14402   7
  -1  16   0 3.08627 1.98163  11
   0 -16   0 2.25561 0.91369   3
   0 -16   0 1.83076 1.25890   8
   0 -16   0 3.37795 1.01660   7
   0  16   0 5.51418 1.74339  11
  -1 -16   0 12.4286 2.75555   8
  -1 -16   0 15.3845 2.49294   7
  -2 -16   0 3.27186 1.30637   8
  -2 -16   0 1.84462 0.86415   7
  -2 -16   0 3.40262 0.90094   3
   2  16   0 5.72944 1.83671  11
  -3 -16   0 9.54983 1.68852   7
  -3 -16   0 13.3559 1.75946   3
  -3 -16   0 8.85491 2.02416   8
   3  16   0 8.50155 2.33823  11
  -4 -16   0 1.10095 0.67697   7
  -4 -16   0 1.26957 0.68291   3
   4  16   0 1.89485 1.47159  11
  -5 -16   0 0.42178 0.52767   3
  -5 -16   0 0.10708 0.57863   7
   5  16   0 0.39915 1.37190  11
  -6 -16   0 0.17597 0.62982   7
  -6 -16   0 0.13909 0.62954   6
  -6 -16   0 2.12300 0.67316   3
   6  16   0 0.21425 1.22525  11
  -7 -16   0 -0.0108 0.52720   7
  -8 -16   0 0.00342 0.46285   7
  17 -17   0 -0.2186 0.69996  10
  16 -17   0 4.94622 1.27447  10
  16 -17   0 3.68475 0.94715   9
  15 -17   0 1.59615 0.71211   9
  15 -17   0 1.36307 1.03370  10
  14 -17   0 8.33241 2.04080  10
  14 -17   0 11.1051 1.70230   9
  13 -17   0 0.83053 0.70429   9
  13 -17   0 0.92045 0.54429   3
  13 -17   0 -0.6941 1.06194  10
  12 -17   0 16.5297 3.02278  10
  12 -17   0 12.0301 2.63767   9
  12 -17   0 14.7645 2.19945   2
  12 -17   0 19.8910 2.56918   3
  11 -17   0 1.78348 1.54346  10
  11 -17   0 2.87834 0.78176   9
  11 -17   0 1.27008 0.48368   2
  11 -17   0 0.84098 0.76588   3
  11 -17   0 1.86350 1.60626   8
  10 -17   0 2.50514 1.58625   8
  10 -17   0 3.20788 1.07866   3
  10 -17   0 3.08442 1.72996  10
  10 -17   0 3.83195 0.68999   2
   9 -17   0 118.141 14.7158   3
   9 -17   0 96.9864 14.3606   9
   9 -17   0 125.163 14.8413   8
   9 -17   0 93.0254 14.8951  10
   8 -17   0 24.2309 4.26677   8
   8 -17   0 26.3915 3.70289   3
   8 -17   0 23.4114 3.32874   2
   7 -17   0 31.0111 3.82081   3
   7 -17   0 21.2746 3.61386   9
   7 -17   0 17.5654 3.95143   8
   7 -17   0 28.5612 3.40336   2
   6 -17   0 3.10991 1.51198   8
   6 -17   0 2.46551 2.60989  10
   6 -17   0 3.18782 1.13249   3
   6 -17   0 4.14458 0.99836   9
   5 -17   0 57.3988 7.05917   3
   5 -17   0 52.9171 8.71868  10
   5 -17   0 50.4765 6.72134   2
   5 -17   0 44.1877 6.88695   9
   4 -17   0 -1.2346 3.73645  10
   4 -17   0 -0.0955 0.28569   2
   4 -17   0 0.53027 1.23149   8
   4 -17   0 0.43447 0.90877   3
   3 -17   0 12.1530 2.11150   3
   3 -17   0 11.2323 2.22558   7
   3 -17   0 12.5289 2.52101   8
   2 -17   0 1.93632 0.90068   3
   2 -17   0 2.35698 1.33407   8
   2 -17   0 0.44520 1.08962   7
   1 -17   0 2.54556 0.92544   3
   1 -17   0 1.26925 1.25559   7
   1 -17   0 2.34997 1.42473   8
   0 -17   0 3.52893 1.33506   8
   0 -17   0 3.56957 1.05992   7
   0 -17   0 3.10540 1.03316   3
   0  17   0 3.46958 1.64664  11
  -1 -17   0 10.4787 1.94634   7
  -1 -17   0 13.6584 1.95760   3
  -1 -17   0 13.9107 2.40132   8
   1  17   0 10.7599 2.44738  11
  -2 -17   0 10.2605 1.42476   3
  -2 -17   0 6.22562 1.39674   7
  -2 -17   0 5.51677 1.87851   8
   2  17   0 8.98351 3.26762  11
  -3 -17   0 1.61004 0.84356   7
  -3 -17   0 2.66134 1.11980   8
  -3 -17   0 4.31306 1.00287   3
   3  17   0 2.01767 1.55259  11
  -4 -17   0 -0.3275 0.60162   7
  -4 -17   0 0.22671 0.55889   3
   4  17   0 0.16575 1.32462  11
  -5 -17   0 8.73444 1.27341   3
  -5 -17   0 6.85903 1.24883   7
   5  17   0 5.61507 1.70279  11
  -6 -17   0 -0.2183 0.51702   7
   6  17   0 0.48336 1.35348  11
  -7 -17   0 2.38267 0.62225   7
   7  17   0 1.55665 1.31113  11
  16 -18   0 3.50378 0.85389   9
  16 -18   0 2.44736 1.06864  10
  15 -18   0 2.01879 1.19927  10
  15 -18   0 4.51016 0.94019   9
  14 -18   0 0.30530 1.10074  10
  14 -18   0 2.49605 0.75960   9
  13 -18   0 4.03856 0.86218   3
  13 -18   0 2.65346 0.85471   9
  13 -18   0 0.68381 1.28764  10
  12 -18   0 2.25349 1.49605  10
  12 -18   0 1.78692 0.73883   9
  12 -18   0 0.52742 0.61892   3
  12 -18   0 0.46336 1.34279   8
  11 -18   0 12.7540 3.07952   8
  11 -18   0 19.4081 2.96731   9
  11 -18   0 17.4460 2.38382   2
  11 -18   0 17.5559 3.52691  10
  10 -18   0 12.1196 2.71586  10
  10 -18   0 8.74562 2.27923   8
   9 -18   0 31.7556 6.08111  10
   9 -18   0 33.7519 5.66258   8
   9 -18   0 38.9201 5.15918   2
   9 -18   0 39.9269 5.33822   9
   9 -18   0 44.1717 5.42129   3
   8 -18   0 37.8981 6.59307  10
   8 -18   0 42.0767 5.89895   8
   8 -18   0 43.8765 5.54855   3
   8 -18   0 40.2498 5.29847   2
   8 -18   0 34.0082 5.42716   9
   7 -18   0 5.44066 2.79557  10
   7 -18   0 1.63949 0.86995   9
   7 -18   0 3.62360 0.62145   2
   7 -18   0 2.74603 1.53483   8
   7 -18   0 4.39170 2.08696   3
   6 -18   0 1.49142 0.87154   9
   6 -18   0 4.14332 1.33528   3
   6 -18   0 2.61925 1.43208   8
   6 -18   0 3.84869 3.06729  10
   5 -18   0 -0.3793 3.35125  10
   5 -18   0 1.53314 1.37976   8
   5 -18   0 2.01566 1.06883   3
   4 -18   0 9.64949 2.01067   3
   4 -18   0 6.18256 1.79657   8
   3 -18   0 5.79065 1.69527   8
   3 -18   0 8.18483 1.89836   3
   2 -18   0 3.09896 1.32780   8
   2 -18   0 2.41016 0.88348   3
   2 -18   0 1.21529 1.11169   7
   1 -18   0 4.07525 1.17913   7
   1 -18   0 1.94109 1.19498   8
   1 -18   0 3.17474 0.94389   3
   0 -18   0 1.17689 0.71636   3
   0 -18   0 1.78068 0.91293   7
   0 -18   0 0.69296 1.05637   8
  -1 -18   0 3.16215 1.02114   7
  -1 -18   0 4.16402 0.91878   3
  -1 -18   0 2.48457 1.22446   8
   1  18   0 3.72421 1.57026  11
  -2 -18   0 0.83274 0.60047   3
  -2 -18   0 -0.4404 0.82210   8
  -2 -18   0 0.00052 0.70071   7
   2  18   0 -0.8050 1.30836  11
  -3 -18   0 1.88151 0.75210   7
  -3 -18   0 2.10986 1.15259   8
  -3 -18   0 1.90429 0.66031   3
   3  18   0 0.71160 1.50902  11
  -4 -18   0 3.71112 0.81380   7
  -4 -18   0 3.64660 0.76132   3
   4  18   0 1.04714 1.27861  11
  -5 -18   0 0.99413 0.58227   7
   5  18   0 0.16432 1.06132  11
  -6 -18   0 0.44685 0.50611   7
  16 -19   0 -0.3652 0.57529   9
  16 -19   0 1.04291 1.20869  10
  15 -19   0 0.99796 0.62373   9
  15 -19   0 1.22318 1.09939  10
  14 -19   0 2.78835 0.79883   9
  14 -19   0 2.29160 1.34176  10
  13 -19   0 8.58772 1.82410   8
  13 -19   0 -0.7194 1.33021  10
  12 -19   0 1.91788 0.85632   3
  12 -19   0 0.96019 1.48337  10
  12 -19   0 1.24414 0.73779   9
  11 -19   0 7.34014 1.13668   3
  11 -19   0 2.94571 1.87050  10
  11 -19   0 5.42810 1.75559   8
  11 -19   0 4.67696 1.09531   9
  10 -19   0 1.72959 1.42581   8
  10 -19   0 2.45115 1.93133  10
  10 -19   0 2.81626 1.05397   3
  10 -19   0 2.20771 0.58216   2
  10 -19   0 3.32459 0.87160   9
   9 -19   0 1.86663 2.09394  10
   9 -19   0 0.43171 1.49435   8
   9 -19   0 0.02410 0.40631   2
   9 -19   0 0.75158 0.85303   3
   9 -19   0 0.85224 0.80208   9
   8 -19   0 0.73817 0.78050   3
   8 -19   0 1.54970 2.43543  10
   8 -19   0 0.67880 0.38027   2
   8 -19   0 0.38528 1.14011   8
   8 -19   0 1.34038 0.75913   9
   7 -19   0 5.15856 1.03401   3
   7 -19   0 2.17990 2.87499  10
   7 -19   0 3.14265 0.94754   9
   7 -19   0 1.61670 1.28043   8
   7 -19   0 3.43496 0.64388   2
   6 -19   0 2.80795 3.27215  10
   6 -19   0 0.34113 1.17604   8
   6 -19   0 0.73361 0.76984   3
   6 -19   0 1.40958 0.80517   9
   6 -19   0 0.19064 0.33636   2
   5 -19   0 0.10757 1.05879   8
   5 -19   0 -0.3465 0.73843   3
   5 -19   0 -4.7763 4.31687  10
   4 -19   0 17.8924 2.53340   3
   4 -19   0 13.3896 2.84113   8
   3 -19   0 9.74607 2.04117   8
   2 -19   0 3.10199 0.88147   3
   2 -19   0 1.29279 1.15367   8
   2 -19   0 1.10308 1.12923   7
   1 -19   0 3.64511 1.18865   7
   1 -19   0 4.51390 1.45640   8
   1 -19   0 4.96630 0.99358   3
   0 -19   0 0.10252 0.98228   8
   0 -19   0 1.02038 0.62759   3
   0 -19   0 1.45777 0.91657   7
  -1 -19   0 12.3890 1.96063   7
  -1 -19   0 13.6724 1.90015   3
  -1 -19   0 9.22431 2.06545   8
  -2 -19   0 3.02527 1.12345   8
  -2 -19   0 4.83210 1.08389   7
  -3 -19   0 1.09734 0.68164   7
  -4 -19   0 -0.6761 0.59073   7
  -5 -19   0 -0.1205 0.51040   7
  15 -20   0 1.15866 0.62288   9
  15 -20   0 1.27607 1.13802  10
  14 -20   0 0.42869 0.89943   9
  14 -20   0 -0.4863 1.35852  10
  13 -20   0 -0.0160 1.33815  10
  13 -20   0 1.43532 0.72724   9
  13 -20   0 3.30971 1.19535   8
  12 -20   0 2.97334 1.48703   8
  12 -20   0 0.89353 0.70791   9
  12 -20   0 1.20200 1.50824  10
  11 -20   0 0.46441 1.40020   8
  11 -20   0 0.72548 0.71190   3
  11 -20   0 0.52165 1.70536  10
  11 -20   0 -0.2389 0.60265   9
  10 -20   0 6.46832 1.78399   8
  10 -20   0 7.30482 1.34008   9
  10 -20   0 9.51161 2.64997  10
   9 -20   0 1.14773 2.24011  10
   9 -20   0 2.26548 0.79250   3
   9 -20   0 0.23018 0.70546   9
   9 -20   0 -1.0631 1.08125   8
   8 -20   0 19.0714 2.97227   9
   8 -20   0 17.5740 3.24453   8
   8 -20   0 28.9821 4.84528  10
   7 -20   0 0.66708 1.09287   8
   7 -20   0 0.62607 0.73177   9
   7 -20   0 -0.6222 2.77878  10
   7 -20   0 0.30042 0.85503   3
   6 -20   0 4.82352 1.17023   3
   6 -20   0 0.99153 3.09771  10
   6 -20   0 1.35709 1.31960   8
   5 -20   0 2.69875 1.43223   8
   5 -20   0 3.21077 0.92669   3
   4 -20   0 53.6508 6.60862   3
   4 -20   0 40.8153 6.69160   8
   3 -20   0 4.94469 1.54854   8
   3 -20   0 6.21733 1.31777   3
   2 -20   0 6.86283 1.29448   3
   2 -20   0 7.15877 1.73976   8
   1 -20   0 1.18841 1.04308   8
   1 -20   0 3.82745 0.81338   3
   1 -20   0 0.21429 0.80550   7
   0 -20   0 16.9823 2.27899   3
   0 -20   0 12.6832 2.49100   8
   0 -20   0 14.9182 2.41169   7
  -1 -20   0 2.25368 1.01471   8
  -1 -20   0 3.62686 0.94610   7
  -1 -20   0 4.77919 0.86683   3
  -2 -20   0 3.39201 0.86295   7
  -2 -20   0 2.93600 0.96044   8
  -3 -20   0 2.33150 0.70615   7
  -4 -20   0 1.44665 0.61868   7
  15 -21   0 0.52266 1.04943  10
  15 -21   0 -0.1687 0.66968   9
  14 -21   0 -0.6498 0.54131   9
  14 -21   0 -0.7940 1.15668  10
  13 -21   0 1.56049 1.83692  10
  13 -21   0 0.75875 0.92778   9
  12 -21   0 0.39923 1.12210   8
  12 -21   0 0.92180 0.64112   9
  12 -21   0 0.75461 1.65563  10
  11 -21   0 -0.1446 0.62027   9
  11 -21   0 -1.1081 1.67565  10
  11 -21   0 0.38935 1.09622   8
  10 -21   0 2.26462 1.25029   8
  10 -21   0 3.53588 0.91950   3
  10 -21   0 3.95826 2.15175  10
   9 -21   0 -0.7990 0.95066   8
   9 -21   0 -0.4550 1.00589   9
   9 -21   0 0.94499 0.82746   3
   9 -21   0 1.00534 2.72148  10
   8 -21   0 4.05127 1.25168   9
   8 -21   0 3.20072 1.24548   8
   8 -21   0 4.45838 3.97947  10
   7 -21   0 2.15892 0.73836   3
   7 -21   0 0.92173 1.04254   8
   7 -21   0 -1.4933 3.82746  10
   6 -21   0 4.13427 0.91159   3
   6 -21   0 1.47318 1.10596   8
   5 -21   0 10.8298 1.56898   3
   5 -21   0 6.73317 1.82314   8
   4 -21   0 2.18019 0.71912   3
   4 -21   0 0.77540 1.01197   8
   3 -21   0 7.68080 1.64510   8
   2 -21   0 3.02415 1.01162   3
   2 -21   0 0.62537 1.10091   8
   1 -21   0 2.30320 0.75083   7
   1 -21   0 5.14657 1.19082   8
   0 -21   0 0.69993 0.81355   8
   0 -21   0 0.27085 0.73978   7
  -1 -21   0 0.17238 0.69091   8
  -1 -21   0 0.84842 0.63312   7
  -2 -21   0 4.70032 1.02449   7
  14 -22   0 -1.0496 1.74310  10
  13 -22   0 -1.5924 1.27449  10
  13 -22   0 -0.7457 0.49662   9
  12 -22   0 0.19737 0.57867   9
  12 -22   0 -0.2898 0.88602   8
  12 -22   0 0.12731 1.62174  10
  11 -22   0 0.04200 2.45386  10
  11 -22   0 1.27054 0.99936   9
  11 -22   0 1.53983 1.25507   8
  10 -22   0 -0.1363 0.93136   8
  10 -22   0 0.75815 1.91293  10
  10 -22   0 0.75340 0.65710   9
   9 -22   0 1.38551 0.72268   9
   9 -22   0 -0.7074 0.83676   8
   9 -22   0 -0.2244 2.16542  10
   8 -22   0 2.38338 0.90795   9
   8 -22   0 2.49117 2.34714  10
   8 -22   0 1.75484 1.00801   8
   7 -22   0 7.50572 1.52354   3
   7 -22   0 4.31744 1.31132   8
   6 -22   0 0.64762 0.93214   8
   6 -22   0 2.39770 0.76942   3
   5 -22   0 2.90138 0.93465   3
   5 -22   0 1.23210 0.91538   8
   4 -22   0 0.85257 0.84899   8
   3 -22   0 1.00739 0.88722   8
   2 -22   0 14.1072 2.32607   8
   1 -22   0 4.89218 1.15435   8
   0 -22   0 2.52186 0.83802   8
  12 -23   0 -0.9514 1.54818  10
  11 -23   0 0.01478 0.69635   9
  11 -23   0 1.16318 0.84937   8
  11 -23   0 -1.0212 1.53202  10
  10 -23   0 2.99447 0.87463   9
  10 -23   0 1.85785 1.83922  10
  10 -23   0 2.70238 1.02431   8
   9 -23   0 7.61122 2.53101  10
   9 -23   0 8.25400 1.73178   8
   9 -23   0 8.82638 1.66719   9
   8 -23   0 1.58444 0.87742   8
   7 -23   0 1.76863 0.90096   8
   6 -23   0 0.22307 0.77951   8
   5 -23   0 0.56777 0.77319   8
   4 -23   0 -0.1943 0.82221   8
   3 -23   0 1.03251 0.74704   8
   2 -23   0 11.8464 1.92963   8
  10 -24   0 1.45549 0.74933   8
   9 -24   0 1.69650 0.77591   8
   8 -24   0 0.61703 0.68381   8
   7 -24   0 -0.5843 0.60835   8
   6 -24   0 0.35294 0.63390   8
   5 -24   0 -0.1705 0.59276   8
   4 -24   0 0.59455 0.67004   8
   3 -24   0 0.42185 0.54735   8
   4 -24   1 1.30626 0.64646   8
   5 -24   1 0.55163 0.61103   8
   6 -24   1 0.38564 0.64204   8
   7 -24   1 0.10462 0.64511   8
   8 -24   1 3.19459 0.93589   8
   9 -24   1 1.58454 0.76097   8
  10 -24   1 1.61135 0.77456   8
   2 -23   1 1.21744 0.71614   8
   3 -23   1 7.47250 1.41811   8
   4 -23   1 3.12610 0.97115   8
   5 -23   1 0.06025 0.73101   8
   6 -23   1 -0.4983 0.68118   8
   7 -23   1 1.24784 0.83237   8
   8 -23   1 18.6457 2.83077   8
   9 -23   1 0.92474 0.83358   8
   9 -23   1 -0.5702 1.93426  10
  10 -23   1 0.89836 0.69280   9
  10 -23   1 1.95962 0.92221   8
  10 -23   1 1.10176 1.83473  10
  11 -23   1 0.08464 0.67317   9
  11 -23   1 -0.2582 1.78191  10
  11 -23   1 0.04199 0.82566   8
  12 -23   1 -0.4422 1.60455  10
   0 -22   1 1.20220 0.61802   7
   0 -22   1 0.26475 0.76826   8
   1 -22   1 6.78984 1.33200   8
   2 -22   1 3.75388 1.06307   8
   3 -22   1 10.0072 1.83839   8
   4 -22   1 0.88117 0.84737   8
   5 -22   1 2.07787 0.76040   3
   5 -22   1 0.19755 0.80324   8
   6 -22   1 0.02919 0.74394   3
   6 -22   1 -0.9782 1.05126   8
   7 -22   1 0.65431 0.93061   8
   7 -22   1 0.65992 2.68121  10
   8 -22   1 4.18947 1.09050   9
   8 -22   1 4.88665 1.28884   8
   8 -22   1 6.56477 2.78009  10
   9 -22   1 1.50502 0.75323   9
   9 -22   1 0.66790 0.93019   8
   9 -22   1 -0.2376 2.22145  10
  10 -22   1 -0.4417 1.91992  10
  10 -22   1 -0.1035 0.92192   8
  10 -22   1 0.63783 0.67907   9
  11 -22   1 -0.1240 1.00268   8
  11 -22   1 0.19492 0.83046   9
  11 -22   1 -1.7386 1.64584  10
  12 -22   1 -0.3051 0.95644   8
  12 -22   1 0.33703 0.56285   9
  12 -22   1 -0.1971 1.53529  10
  13 -22   1 -0.7977 0.50282   9
  13 -22   1 -0.2975 1.34975  10
  14 -22   1 -0.3232 1.18619  10
  -2 -21   1 0.66038 0.59199   7
  -1 -21   1 2.41261 0.74896   7
  -1 -21   1 0.80732 0.71443   8
   0 -21   1 1.61436 0.85308   7
   0 -21   1 1.92847 0.88728   8
   1 -21   1 0.17995 0.64516   7
   1 -21   1 2.35470 0.71396   3
   1 -21   1 0.87228 0.85567   8
   2 -21   1 1.66251 1.02358   8
   2 -21   1 5.18607 1.14551   3
   3 -21   1 8.00329 1.70849   8
   4 -21   1 8.54602 1.77335   8
   5 -21   1 2.54789 1.29732   8
   5 -21   1 8.43463 1.17493   3
   6 -21   1 1.64891 0.76351   3
   6 -21   1 0.30155 0.94543   8
   7 -21   1 2.16321 1.17328   8
   7 -21   1 5.27938 0.99292   3
   7 -21   1 0.34924 2.92305  10
   8 -21   1 2.80812 0.78248   3
   8 -21   1 0.67104 1.04007   8
   8 -21   1 1.62836 1.14720   9
   8 -21   1 -0.8819 2.48075  10
   9 -21   1 7.92917 1.36814   3
   9 -21   1 5.26312 2.64429  10
   9 -21   1 3.78060 1.42617   8
  10 -21   1 -1.2521 0.75715   3
  10 -21   1 0.86267 1.87288  10
  10 -21   1 0.31230 0.99723   8
  10 -21   1 -0.0445 0.67341   9
  11 -21   1 1.10942 0.67917   9
  11 -21   1 0.48612 1.06266   8
  11 -21   1 0.36542 1.72522  10
  12 -21   1 3.08208 0.79136   9
  12 -21   1 1.79690 1.57717   8
  12 -21   1 2.68245 1.76359  10
  13 -21   1 2.35384 1.79400  10
  13 -21   1 1.68298 0.93344   8
  13 -21   1 1.06864 0.87645   9
  14 -21   1 0.09246 1.18762  10
  14 -21   1 -0.5701 0.53121   9
  15 -21   1 -0.0245 0.54250   9
  15 -21   1 0.98951 1.04651  10
  -4 -20   1 1.46563 0.63258   7
  -3 -20   1 0.36669 0.57155   7
  -2 -20   1 -0.6040 0.61600   7
  -1 -20   1 0.62088 0.80316   8
  -1 -20   1 0.19464 0.71514   7
  -1 -20   1 0.11136 0.56568   3
   0 -20   1 10.1178 1.56435   3
   0 -20   1 8.25662 1.84437   7
   1 -20   1 1.99962 0.91298   7
   1 -20   1 1.03699 1.02150   8
   1 -20   1 1.64741 0.73279   3
   2 -20   1 -0.4241 0.73008   7
   2 -20   1 1.27564 1.04314   8
   2 -20   1 3.03625 0.79392   3
   3 -20   1 0.87348 0.99028   3
   3 -20   1 1.00155 1.04369   8
   4 -20   1 7.18434 1.32661   3
   4 -20   1 3.27474 1.40310   8
   6 -20   1 -0.1364 1.20762   8
   6 -20   1 -0.3515 3.17832  10
   6 -20   1 -0.1574 0.72242   3
   7 -20   1 1.06748 0.78816   9
   7 -20   1 0.85100 1.02802   3
   7 -20   1 1.50763 1.17283   8
   7 -20   1 2.35746 3.12240  10
   7 -20   1 1.64716 0.68427   2
   8 -20   1 3.59423 0.98203   3
   8 -20   1 1.14704 0.75539   9
   8 -20   1 0.47507 1.09708   8
   8 -20   1 -0.3943 2.33143  10
   9 -20   1 -0.2073 1.09051   8
   9 -20   1 1.16487 2.21058  10
   9 -20   1 1.18355 0.76370   9
   9 -20   1 3.29211 0.83531   3
  10 -20   1 1.99046 1.97586  10
  10 -20   1 1.61069 1.18762   8
  10 -20   1 0.87850 0.70894   9
  10 -20   1 2.40956 0.69899   3
  11 -20   1 2.23325 1.76717  10
  11 -20   1 2.84116 0.74903   3
  11 -20   1 0.59589 1.43046   8
  12 -20   1 0.11231 1.51507  10
  12 -20   1 0.02342 1.25759   8
  12 -20   1 0.68105 0.63072   9
  13 -20   1 0.41339 1.32986  10
  13 -20   1 -0.1603 0.62087   9
  13 -20   1 1.04148 1.06798   8
  14 -20   1 -0.2924 0.68692   9
  14 -20   1 0.42741 1.37504  10
  15 -20   1 1.57196 1.10527  10
  15 -20   1 -0.5753 0.54312   9
  -5 -19   1 0.53543 0.53266   7
  -4 -19   1 -0.1804 0.59372   7
  -3 -19   1 0.44187 0.61861   7
  -3 -19   1 -0.4358 0.73463   3
  -2 -19   1 8.93636 1.85248   7
  -2 -19   1 9.06200 1.81062   8
  -2 -19   1 11.6129 1.68455   3
  -1 -19   1 1.33234 0.82020   7
  -1 -19   1 0.95416 0.94054   8
  -1 -19   1 0.63017 0.61777   3
   0 -19   1 10.8924 1.85029   7
   0 -19   1 9.03245 2.02881   8
   0 -19   1 11.0314 1.74170   3
   1 -19   1 15.0313 2.32185   7
   1 -19   1 13.2803 2.12415   3
   1 -19   1 13.2969 2.58360   8
   2 -19   1 8.00030 1.52200   3
   2 -19   1 9.45403 2.02967   8
   3 -19   1 10.0113 2.18883   8
   3 -19   1 10.0671 1.73603   3
   4 -19   1 27.4354 3.60019   3
   4 -19   1 20.2321 3.79622   8
   5 -19   1 -0.3768 0.81458   3
   5 -19   1 0.52837 1.14936   8
   5 -19   1 -4.4090 2.82383  10
   6 -19   1 2.41390 0.97492   9
   6 -19   1 3.15393 1.38612   8
   6 -19   1 4.68106 0.75099   2
   6 -19   1 4.90936 1.11058   3
   6 -19   1 4.99743 3.49366  10
   7 -19   1 6.05294 3.08116  10
   7 -19   1 8.06106 1.83940   8
   7 -19   1 5.87423 1.27763   3
   7 -19   1 4.80318 1.21713   9
   7 -19   1 6.26473 0.99575   2
   8 -19   1 0.14719 0.82875   3
   8 -19   1 -0.0436 1.10686   8
   8 -19   1 0.53426 0.72904   9
   8 -19   1 1.39350 2.30951  10
   8 -19   1 0.20361 0.35414   2
   9 -19   1 12.1367 2.34559   8
   9 -19   1 10.2548 2.02273   9
   9 -19   1 11.7841 3.72826  10
   9 -19   1 10.2667 1.75890   2
  10 -19   1 4.30279 1.08026   9
  10 -19   1 4.25255 2.12852  10
  10 -19   1 4.34396 0.83950   2
  10 -19   1 6.40708 1.70884   8
  10 -19   1 8.28287 1.48627   3
  11 -19   1 6.69162 2.10669   8
  11 -19   1 10.0964 1.65267   9
  11 -19   1 8.39195 2.42230  10
  11 -19   1 10.9018 1.55091   3
  12 -19   1 -0.2880 0.60927   9
  12 -19   1 0.23693 1.34029  10
  12 -19   1 0.84548 1.78141   8
  13 -19   1 0.08550 1.23684   8
  13 -19   1 -0.2338 1.18429  10
  13 -19   1 -0.0160 0.72716   9
  14 -19   1 0.50791 0.61520   9
  14 -19   1 0.17406 1.12029  10
  15 -19   1 0.70345 0.63406   9
  15 -19   1 0.73007 1.04444  10
  16 -19   1 4.56745 0.90359   9
  16 -19   1 2.48929 1.21394  10
  -6 -18   1 2.76177 0.69267   7
   5  18  -1 1.59549 1.13928  11
  -5 -18   1 2.24193 0.67694   7
   4  18  -1 3.86536 1.46446  11
  -4 -18   1 4.19513 0.96743   7
  -4 -18   1 5.86378 0.96783   3
   3  18  -1 2.65928 1.49243  11
  -3 -18   1 3.65795 0.85537   3
  -3 -18   1 3.77044 0.89371   7
   2  18  -1 0.00234 1.36843  11
  -2 -18   1 0.25010 0.86508   8
  -2 -18   1 0.33953 0.70473   7
  -2 -18   1 -0.4491 0.54791   3
  -1 -18   1 6.81000 1.29756   3
  -1 -18   1 5.66459 1.45447   7
  -1 -18   1 7.68355 1.70063   8
   0 -18   1 0.92176 0.89626   7
   0 -18   1 0.77668 0.70064   3
   0 -18   1 0.33823 1.02379   8
   1 -18   1 3.41086 1.18163   7
   1 -18   1 4.72991 1.45216   8
   1 -18   1 3.47504 0.98665   3
   2 -18   1 1.17361 1.02392   7
   2 -18   1 -0.0865 1.06399   8
   2 -18   1 0.35250 0.77098   3
   3 -18   1 7.58336 2.07548   3
   3 -18   1 5.97450 1.79840   8
   4 -18   1 5.07103 1.78665   8
   4 -18   1 0.26871 5.57255  10
   4 -18   1 9.24159 1.68878   3
   5 -18   1 1.02795 1.23261   8
   5 -18   1 1.34232 0.96048   3
   5 -18   1 0.91947 0.50317   2
   5 -18   1 2.86497 4.47452  10
   6 -18   1 2.18059 0.97784   9
   6 -18   1 3.49322 3.06238  10
   6 -18   1 1.61111 1.33059   8
   6 -18   1 3.06404 1.18067   3
   7 -18   1 3.88076 1.57262   8
   7 -18   1 4.17901 1.02813   9
   7 -18   1 5.63222 2.85915  10
   7 -18   1 3.74560 0.73663   2
   8 -18   1 2.94977 1.08152   3
   8 -18   1 4.10105 0.92495   9
   8 -18   1 4.10147 2.45661  10
   8 -18   1 2.94263 1.40402   8
   9 -18   1 17.1584 2.60031   2
   9 -18   1 20.1357 2.86673   9
   9 -18   1 16.0638 3.26690   8
   9 -18   1 22.7306 3.00142   3
  10 -18   1 59.2623 8.15560  10
  10 -18   1 55.0352 7.32773   2
  10 -18   1 58.9011 7.45487   3
  10 -18   1 46.6159 7.80027   8
  10 -18   1 54.8681 7.44183   9
  11 -18   1 15.6592 3.20054   8
  11 -18   1 12.6772 2.71265   9
  11 -18   1 17.8465 2.36866   2
  11 -18   1 15.2431 3.60288  10
  11 -18   1 20.2697 2.75471   3
  12 -18   1 4.54433 0.84050   3
  12 -18   1 3.33157 1.82717   8
  12 -18   1 4.06867 0.97216   9
  12 -18   1 2.58064 1.60240  10
  13 -18   1 6.26235 1.07365   9
  13 -18   1 1.62413 1.57295   8
  13 -18   1 3.57788 1.48496  10
  14 -18   1 1.14424 0.68563   9
  14 -18   1 0.71789 1.09795  10
  15 -18   1 2.93823 0.76250   9
  15 -18   1 1.43959 1.10164  10
  16 -18   1 1.83809 0.98514  10
  16 -18   1 2.14685 0.75074   9
   7  17  -1 2.02331 1.47099  11
  -7 -17   1 1.07189 0.53473   7
   6  17  -1 2.25041 1.24709  11
  -6 -17   1 0.02474 0.53458   7
   5  17  -1 3.70570 1.39311  11
  -5 -17   1 2.85258 0.89045   7
  -5 -17   1 5.12552 0.99460   3
   4  17  -1 1.61906 1.59476  11
  -4 -17   1 5.13177 0.90200   3
  -4 -17   1 2.73247 0.83386   7
   3  17  -1 4.20069 1.57916  11
  -3 -17   1 5.25532 1.33057   8
  -3 -17   1 3.29606 1.17208   3
  -3 -17   1 3.50026 0.98382   7
   2  17  -1 7.46875 2.85441  11
  -2 -17   1 7.96178 1.21990   3
  -2 -17   1 4.76653 1.14134   7
  -2 -17   1 3.48772 1.48815   8
   1  17  -1 2.23555 1.45823  11
  -1 -17   1 1.37470 1.07363   8
  -1 -17   1 1.26035 0.72144   3
  -1 -17   1 1.71698 0.83242   7
   0 -17   1 1.85794 1.15251   8
   0 -17   1 0.15110 0.82740   7
   0 -17   1 1.56065 1.09446   3
   1 -17   1 0.99887 1.11805   7
   1 -17   1 2.73196 1.62219   8
   1 -17   1 1.52458 0.90513   3
   2 -17   1 7.74609 1.81188   7
   2 -17   1 14.6948 2.43153   8
   2 -17   1 9.15922 1.73196   3
   3 -17   1 25.9838 3.55420   7
   3 -17   1 20.6260 3.39965   3
   3 -17   1 23.0811 3.77679   8
   4 -17   1 4.96805 0.88930   2
   4 -17   1 5.05933 1.41619   3
   4 -17   1 10.3528 2.03190   8
   4 -17   1 2.77158 3.47288  10
   5 -17   1 7.34859 1.93879   8
   5 -17   1 5.71452 1.07627   2
   5 -17   1 9.11102 1.64422   3
   5 -17   1 8.25691 1.37161   9
   5 -17   1 7.20178 3.51281  10
   6 -17   1 44.5432 6.25212   2
   6 -17   1 44.1840 6.42053   9
   6 -17   1 56.9069 6.64789   3
   6 -17   1 42.3461 7.66607  10
   7 -17   1 5.89782 1.20387   9
   7 -17   1 10.5065 2.14232   8
   7 -17   1 4.42182 2.52589  10
   7 -17   1 4.88434 1.35048   3
   7 -17   1 5.21732 0.94845   2
   8 -17   1 1.29167 1.25719   8
   8 -17   1 0.53664 0.38736   2
   8 -17   1 2.16504 0.86901   9
   8 -17   1 0.89348 1.84440  10
   8 -17   1 1.36082 0.93360   3
   9 -17   1 5.39803 2.19197  10
   9 -17   1 5.75500 1.88258   8
   9 -17   1 7.61186 1.59016   3
   9 -17   1 9.07787 1.41077   2
  10 -17   1 74.6321 10.2958   3
  10 -17   1 90.1412 10.9720  10
  10 -17   1 75.6927 10.1852   2
  10 -17   1 71.5547 10.6645   8
  10 -17   1 75.0038 10.3208   9
  11 -17   1 15.0812 2.03129   2
  11 -17   1 14.3274 2.88746   8
  11 -17   1 17.3510 2.22751   3
  11 -17   1 10.2460 2.72395  10
  11 -17   1 12.1016 2.14520   9
  12 -17   1 2.02069 0.61489   2
  12 -17   1 1.54251 1.68267   8
  12 -17   1 1.89997 2.08319  10
  12 -17   1 3.99489 1.03792   3
  13 -17   1 5.77087 1.74051  10
  13 -17   1 6.55951 1.24344   9
  14 -17   1 5.19967 1.53815  10
  14 -17   1 5.27997 1.09791   9
  15 -17   1 8.71894 1.39548   9
  15 -17   1 6.66040 1.65648  10
  16 -17   1 0.86620 0.88882  10
  16 -17   1 0.79948 0.68796   9
  17 -17   1 -0.0315 0.79373  10
   8  16  -1 -0.7613 1.43679  11
  -8 -16   1 0.21348 0.46718   7
   7  16  -1 -0.3433 1.61367  11
  -7 -16   1 -0.4381 0.50100   7
  -7 -16   1 -0.8149 1.10677   6
   6  16  -1 1.24672 1.23185  11
  -6 -16   1 -0.2303 0.62597   7
  -6 -16   1 0.01817 0.54147   3
  -6 -16   1 -1.1533 0.66611   6
   5  16  -1 3.06761 1.45889  11
  -5 -16   1 5.04774 0.91604   3
  -5 -16   1 3.90528 0.92034   7
   4  16  -1 10.9430 2.30509  11
  -4 -16   1 11.4381 1.67371   3
  -4 -16   1 8.76573 1.70113   7
   3  16  -1 6.72048 1.88318  11
  -3 -16   1 4.68029 1.06665   7
  -3 -16   1 3.97253 1.38771   8
  -3 -16   1 4.87925 1.04518   3
   2  16  -1 5.75152 1.76973  11
  -2 -16   1 2.37220 0.81473   3
  -2 -16   1 1.47279 1.13067   8
  -2 -16   1 1.33790 0.79945   7
   1  16  -1 6.35016 1.90477  11
  -1 -16   1 1.80965 0.85120   3
  -1 -16   1 1.67551 1.38596   8
  -1 -16   1 3.49296 1.27613   7
   0  16  -1 9.57112 3.00263  11
   0 -16   1 11.1786 2.37437   8
   0 -16   1 12.3121 2.01259   3
   0 -16   1 14.6442 2.07104   7
   1 -16   1 7.59154 1.80566   8
   1 -16   1 4.73731 1.20212   3
   1 -16   1 4.78530 1.24586   7
   2 -16   1 0.81427 1.14190   7
   2 -16   1 1.85920 0.96093   3
   2 -16   1 2.01589 1.31590   8
   3 -16   1 62.4464 8.63545   8
   3 -16   1 60.2537 8.06575   2
   3 -16   1 59.7052 8.34640   3
   3 -16   1 60.8994 8.32831   7
   4 -16   1 50.8492 9.75899  10
   4 -16   1 76.3858 8.68978   3
   4 -16   1 58.0366 8.32556   2
   5 -16   1 44.7536 5.73129   3
   5 -16   1 35.2176 5.41329   9
   5 -16   1 39.4798 7.15801  10
   6 -16   1 5.90515 1.65964   9
   6 -16   1 6.46381 1.03763   2
   6 -16   1 7.83635 2.78866  10
   6 -16   1 4.51401 1.47525   3
   6 -16   1 8.21539 2.02233   8
   7 -16   1 6.29736 1.52666   3
   7 -16   1 6.07345 1.34284   9
   7 -16   1 7.42163 2.62047  10
   7 -16   1 12.1358 2.28502   8
   8 -16   1 26.1169 4.17597  10
   8 -16   1 19.5774 3.00071   2
   8 -16   1 24.1086 3.41883   3
   9 -16   1 28.0125 4.14713   9
   9 -16   1 26.4640 4.61458   8
   9 -16   1 30.5335 3.91023   2
   9 -16   1 28.4429 4.20254   3
  10 -16   1 72.3803 11.1105   3
  10 -16   1 96.5603 11.1740   2
  10 -16   1 94.9061 12.2367   8
  10 -16   1 80.3813 11.4173   9
  10 -16   1 73.9936 11.7593  10
  11 -16   1 2.11164 1.39167  10
  11 -16   1 1.08161 0.77851   3
  11 -16   1 5.68768 1.76611   8
  11 -16   1 4.33537 0.94301   9
  11 -16   1 1.91873 0.55679   2
  12 -16   1 1.60617 1.68827   8
  12 -16   1 3.95440 1.01915   9
  12 -16   1 5.01542 0.89151   3
  12 -16   1 1.84521 1.41296  10
  12 -16   1 5.95309 0.87960   2
  13 -16   1 2.29540 0.82323   9
  13 -16   1 1.55431 0.54844   3
  13 -16   1 0.65896 1.15215  10
  13 -16   1 2.90513 0.61698   2
  14 -16   1 3.11531 0.85779   9
  14 -16   1 2.05617 1.19923  10
  15 -16   1 2.63128 1.19327  10
  15 -16   1 3.21689 0.93509   9
  16 -16   1 0.85142 0.85365  10
  16 -16   1 -0.5266 0.83865   9
  17 -16   1 -0.0627 0.69970  10
   9  15  -1 1.44401 1.39574  11
  -9 -15   1 2.17270 0.58718   7
   8  15  -1 1.83132 1.71758  11
  -8 -15   1 3.08885 0.73652   7
  -8 -15   1 4.62321 1.18244   6
   7  15  -1 5.75097 1.71186  11
  -7 -15   1 6.50620 1.29153   7
  -7 -15   1 9.46555 1.84152   6
  -7 -15   1 8.97710 1.38411   3
   6  15  -1 -0.9229 1.29877  11
  -6 -15   1 0.15519 0.55615   7
  -6 -15   1 0.05759 0.71800   6
  -6 -15   1 -0.7136 0.46907   3
   5  15  -1 1.94582 1.60910  11
  -5 -15   1 2.03215 0.67053   3
  -5 -15   1 0.72066 0.78748   6
  -5 -15   1 1.33792 0.88566   7
   4  15  -1 7.62445 1.96107  11
  -4 -15   1 6.98599 1.20419   3
  -4 -15   1 5.12131 1.15638   7
   3  15  -1 49.6015 6.41774  11
  -3 -15   1 35.8981 5.95554   3
  -3 -15   1 37.5578 5.82982   7
  -3 -15   1 50.3396 6.18906   8
  -2 -15   1 29.1940 4.66131   8
  -2 -15   1 28.4783 4.30873   3
  -2 -15   1 34.0604 4.29952   7
   1  15  -1 6.56853 1.83535  11
  -1 -15   1 3.73134 1.08058   7
  -1 -15   1 6.71901 1.12040   3
  -1 -15   1 2.96747 1.56163   8
   0  15  -1 8.38078 2.16689  11
   0 -15   1 11.7293 2.26137   8
   0 -15   1 8.38100 1.66021   7
   0 -15   1 10.3334 1.68104   3
   1 -15   1 32.4861 4.29452   8
   1 -15   1 23.8264 3.60943   7
   1 -15   1 19.9305 3.82375   3
   2 -15   1 18.2213 3.11784   3
   2 -15   1 19.4168 2.79459   2
   2 -15   1 27.8176 3.74343   8
   3 -15   1 59.3615 7.91342   2
   3 -15   1 59.8668 8.18749   3
   4 -15   1 9.59329 1.54114   2
   4 -15   1 13.5342 2.09765   3
   4 -15   1 10.8986 3.07475   8
   5 -15   1 2.28335 1.51232   8
   5 -15   1 5.46560 0.85692   2
   5 -15   1 5.70616 1.43155   3
   6 -15   1 -1.9505 1.21642   8
   6 -15   1 -0.2366 1.05554   3
   6 -15   1 -0.4684 2.59148  10
   6 -15   1 -0.0729 0.31764   2
   7 -15   1 2.14774 0.55980   2
   7 -15   1 1.31507 1.01610   3
   7 -15   1 5.61656 2.14712  10
   7 -15   1 5.04801 1.02223   9
   7 -15   1 3.51862 1.60274   8
   8 -15   1 17.2041 3.03196  10
   8 -15   1 10.6462 1.74892   2
   8 -15   1 18.1486 3.59798   8
   9 -15   1 18.0272 3.15533   3
   9 -15   1 22.4285 3.70071   8
   9 -15   1 23.4848 3.20303   9
   9 -15   1 20.3521 2.89115   2
  10 -15   1 53.2917 8.04992   3
  10 -15   1 66.5883 8.53553   8
  10 -15   1 62.8106 7.95092   2
  10 -15   1 60.7708 8.12251   9
  10 -15   1 54.5476 8.52532  10
  11 -15   1 28.1004 3.69032   3
  11 -15   1 23.8050 3.69288   2
  12 -15   1 7.57435 1.05366   2
  12 -15   1 4.96382 1.11614   9
  12 -15   1 5.43476 1.01885   3
  12 -15   1 3.04437 1.49816  10
  13 -15   1 3.70095 0.94449   9
  13 -15   1 2.90301 1.30690  10
  13 -15   1 5.27701 0.95407   2
  13 -15   1 3.31527 0.75893   3
  14 -15   1 6.98881 1.30433   9
  14 -15   1 6.03501 1.65391  10
  15 -15   1 -0.2648 0.84578  10
  16 -15   1 1.61585 0.83490   9
  16 -15   1 3.00575 1.05381  10
  17 -15   1 0.88269 0.76351  10
  10  14  -1 1.24988 1.28116  11
 -10 -14   1 1.44066 0.55477   7
  -9 -14   1 1.78525 0.60643   7
  -9 -14   1 2.92557 1.04661   6
   8  14  -1 20.1201 3.58736  11
  -8 -14   1 27.7559 3.24114   3
  -8 -14   1 20.8059 3.24209   7
  -8 -14   1 23.4236 3.50461   6
   7  14  -1 2.79229 1.43856  11
  -7 -14   1 1.14060 0.59479   7
  -7 -14   1 1.30871 0.58462   3
  -7 -14   1 0.87707 0.77524   6
   6  14  -1 3.10328 2.09649  11
   5  14  -1 2.90140 1.53023  11
  -5 -14   1 0.66972 0.62846   3
  -5 -14   1 1.03619 0.60723   7
  -5 -14   1 0.04408 0.69955   6
   4  14  -1 27.1218 4.43180  11
  -4 -14   1 23.6523 3.40368   6
  -4 -14   1 22.1646 3.41491   3
  -3 -14   1 27.4761 3.69289   8
  -3 -14   1 21.1037 3.28032   6
  -3 -14   1 21.5444 3.31725   3
  -3 -14   1 23.2585 3.32055   7
  -2 -14   1 72.1510 9.98726   6
  -2 -14   1 73.8015 10.0214   3
  -2 -14   1 78.3445 10.0298   7
   1  14  -1 8.40605 2.53586  11
  -1 -14   1 5.50430 1.24108   7
  -1 -14   1 7.47417 1.62158   3
  -1 -14   1 6.10127 1.74404   8
   0 -14   1 0.59397 0.66927   3
   1 -14   1 44.2202 6.10211   3
   2 -14   1 1.39187 0.84174   3
   2 -14   1 0.92862 0.46721   2
   3 -14   1 42.1410 5.62229   2
   3 -14   1 42.0652 5.92963   3
   4 -14   1 8.26800 1.26791   2
   4 -14   1 9.16583 1.84482   3
   5 -14   1 5.06601 0.87747   2
   5 -14   1 5.80575 1.59513   3
   6 -14   1 10.9808 1.67184   2
   6 -14   1 14.8811 2.39735   3
   7 -14   1 18.5189 2.87686   3
   7 -14   1 16.3873 2.36217   2
   8 -14   1 14.5441 2.94967  10
   8 -14   1 14.9965 2.35027   3
   8 -14   1 13.1955 1.95709   2
   9 -14   1 32.5245 4.22762   9
   9 -14   1 22.4117 3.28941   2
   9 -14   1 31.1867 4.90879  10
   9 -14   1 21.9170 3.56372   3
   9 -14   1 20.8448 3.86735   8
  10 -14   1 2.52796 0.93132   3
  10 -14   1 5.32725 2.49490  19
  10 -14   1 4.43637 1.03172   9
  10 -14   1 6.69857 1.89574  10
  10 -14   1 5.63046 1.76932   8
  11 -14   1 42.6438 6.28710  19
  11 -14   1 39.9604 5.29505   2
  11 -14   1 35.2962 5.33920   3
  11 -14   1 35.7339 6.03466   8
  11 -14   1 41.4649 5.47368   9
  11 -14   1 41.5868 5.94326  10
  12 -14   1 19.4308 2.88363   3
  12 -14   1 16.6643 3.43631  19
  12 -14   1 18.9487 2.77814   9
  12 -14   1 16.8165 3.23411  10
  12 -14   1 18.2320 2.56404   2
  13 -14   1 1.93167 1.37024  10
  13 -14   1 5.17205 1.19868   9
  13 -14   1 4.10026 1.96213  19
  13 -14   1 4.88289 0.93253   2
  13 -14   1 7.56700 1.00828   3
  14 -14   1 4.78934 1.46222  10
  14 -14   1 4.99157 0.82387   3
  14 -14   1 5.46122 1.01259   2
  14 -14   1 4.71533 1.11085   9
  15 -14   1 1.52782 1.03916  10
  15 -14   1 2.26948 0.85788   9
  16 -14   1 2.54949 0.90217  10
  16 -14   1 -0.0299 0.56528   9
  17 -14   1 2.06744 0.81274  10
  10  13  -1 5.28357 1.56773  11
 -10 -13   1 5.38188 1.41564   6
 -10 -13   1 6.40742 1.02456   7
   9  13  -1 1.86569 0.44020   5
  -9 -13   1 2.75959 0.68454   7
  -9 -13   1 4.29783 0.76877   3
  -9 -13   1 2.49611 0.95570   6
   8  13  -1 1.92112 0.38737   5
   8  13  -1 1.95932 1.46018  11
  -8 -13   1 1.73420 0.66275   7
  -8 -13   1 1.72657 0.62576   3
  -8 -13   1 1.79556 0.77424   6
   7  13  -1 2.79219 1.73160  11
  -7 -13   1 1.82731 0.76556   6
  -7 -13   1 0.55090 0.62428   7
  -7 -13   1 1.64416 0.62279   3
   6  13  -1 1.72884 1.49097  11
  -6 -13   1 1.30439 0.61292   3
  -6 -13   1 0.45040 0.57174   7
   5  13  -1 11.7019 3.55226  11
  -5 -13   1 7.51688 1.60724   7
  -5 -13   1 12.1351 1.68493   3
   4  13  -1 0.64038 1.81848  11
  -4 -13   1 2.15077 0.70367   3
  -4 -13   1 0.55886 0.66031   7
  -3 -13   1 91.8861 12.7081   3
  -3 -13   1 98.9648 12.7094   7
  -2 -13   1 9.94718 1.63267   7
  -2 -13   1 9.01910 1.53777   6
  -2 -13   1 10.6625 1.63063   3
   1  13  -1 0.56747 0.93112   1
  -1 -13   1 4.89830 0.93507   3
   0  13  -1 116.754 15.7500   1
   0 -13   1 125.699 15.6236   2
   0 -13   1 111.494 15.6955   3
  -1  13  -1 0.95752 0.56056   1
   1 -13   1 2.78729 0.47340   2
   1 -13   1 3.13096 0.87379   3
  -2  13  -1 5.42489 1.11178   1
   2 -13   1 6.75210 0.97793   2
  -3  13  -1 15.6827 2.39978   1
   3 -13   1 16.8579 2.21006   2
   3 -13   1 14.3446 2.53588   3
   4 -13   1 3.50214 1.32514   3
   4 -13   1 3.62342 0.64029   2
   5 -13   1 7.83117 1.69168   3
   5 -13   1 3.04480 0.85780   2
  -6  13  -1 19.3978 2.60226   1
   6 -13   1 11.3297 1.71927   2
   6 -13   1 9.73625 2.94784   3
   7 -13   1 5.71646 1.42342   3
   7 -13   1 6.25757 0.97828   2
   8 -13   1 10.7833 1.98197   3
   8 -13   1 11.9208 1.68000   2
   9 -13   1 0.90260 2.05932  19
   9 -13   1 0.34354 0.69845   3
   9 -13   1 1.73136 0.45889   2
   9 -13   1 4.95006 1.74724  10
   9 -13   1 2.01855 0.82203   9
  10 -13   1 7.10990 2.02007  10
  10 -13   1 7.21244 2.71490  19
  10 -13   1 7.76257 1.28962   2
  10 -13   1 9.74295 2.13433   8
  10 -13   1 9.22823 1.96014   9
  10 -13   1 9.16714 1.51128   3
  11 -13   1 6.13272 0.97251   2
  11 -13   1 4.81060 1.01185   3
  11 -13   1 4.58666 2.30181  19
  11 -13   1 3.42794 1.60809  10
  11 -13   1 9.12690 2.25425   8
  11 -13   1 6.20077 1.20877   9
  12 -13   1 9.38142 1.30398   2
  12 -13   1 9.56113 2.36505  10
  12 -13   1 6.95626 1.40057   9
  12 -13   1 6.19889 1.21805   3
  13 -13   1 7.58034 1.15820   3
  13 -13   1 5.81198 2.14303  19
  13 -13   1 6.74865 1.74351  10
  13 -13   1 8.55805 1.44904   9
  13 -13   1 6.01717 1.14958   2
  14 -13   1 5.42865 1.26568   2
  14 -13   1 6.45620 1.54607   9
  14 -13   1 6.18670 0.99408   3
  14 -13   1 5.35163 2.62295  19
  14 -13   1 5.30074 1.56996  10
  15 -13   1 -0.6943 1.18529  19
  15 -13   1 0.10837 0.88613  10
  15 -13   1 0.64823 0.67183   9
  16 -13   1 1.44224 0.91020  10
  17 -13   1 1.66835 0.74043  10
  11  12  -1 1.17673 1.20192  11
 -11 -12   1 0.67320 0.68464   6
 -11 -12   1 0.07915 0.40381   7
  10  12  -1 8.66801 2.13903  11
  10  12  -1 11.7683 1.48576   5
 -10 -12   1 11.2375 1.71063   6
 -10 -12   1 9.90815 1.60773   7
   9  12  -1 3.14300 1.62278  11
   9  12  -1 5.16524 0.67903   5
  -9 -12   1 3.88295 0.80702   3
  -9 -12   1 3.03773 0.83508   7
  -9 -12   1 3.58193 0.97199   6
   8  12  -1 0.55278 1.52539  11
  -8 -12   1 -0.4617 0.51020   3
  -8 -12   1 -0.2527 0.52826   7
   7  12  -1 10.0870 1.38727   5
   7  12  -1 11.7670 2.39629  11
  -7 -12   1 9.56415 1.52831   3
  -7 -12   1 8.06586 1.51758   7
   6  12  -1 3.50005 2.01216  11
   6  12  -1 3.58531 0.61456   5
   6  12  -1 3.35853 0.85772   7
  -6 -12   1 3.64656 0.89705   7
  -6 -12   1 4.68414 0.90104   3
   5  12  -1 5.46939 1.01647   7
   5  12  -1 4.07249 2.08197  11
   5  12  -1 3.98424 0.81597   6
   5  12  -1 4.21444 0.70723   5
  -5 -12   1 5.99770 1.06982   7
  -5 -12   1 4.15698 0.95300   3
   4  12  -1 2.65630 0.67631   6
   4  12  -1 3.96035 0.88527   7
  -4 -12   1 3.45122 0.86539   7
  -4 -12   1 3.84900 0.84631   3
   3  12  -1 126.369 14.9373   7
   3  12  -1 109.712 14.7537   6
  -3 -12   1 113.162 14.9134   7
  -3 -12   1 98.7674 14.8002   3
  -2 -12   1 32.0020 4.43775   3
   1  12  -1 39.3268 5.56677   1
  -1 -12   1 40.9754 5.51442   3
   0  12  -1 19.6245 2.87332   1
   0 -12   1 17.2760 2.88417   3
   0 -12   1 21.6309 2.69998   2
  -1  12  -1 23.0588 3.35001   1
   1 -12   1 22.2495 3.45762   3
   1 -12   1 25.0336 3.20872   2
  -2  12  -1 42.0082 5.74421   1
   2 -12   1 44.5392 5.63626   2
   2 -12   1 39.3204 5.87645   3
  -3  12  -1 93.0159 11.9766   1
   3 -12   1 92.7648 11.8659   2
   3 -12   1 82.7782 12.0816   3
  -4  12  -1 89.2532 10.7287   1
   4 -12   1 69.0923 10.9047   3
   4 -12   1 80.8745 10.6073   2
  -5  12  -1 87.2594 10.8276   1
  -5  12  -1 75.3501 12.2509  15
   5 -12   1 74.5718 11.0878   3
   5 -12   1 83.7811 10.7149   2
   6 -12   1 28.9491 4.26111   3
   6 -12   1 26.0135 3.62677   2
  -7  12  -1 24.8905 3.41107   1
  -7  12  -1 27.6395 5.83178  15
  -7  12  -1 24.9019 5.80750  17
   7 -12   1 22.5842 3.70257   3
   7 -12   1 23.6437 3.31281   2
   8 -12   1 1.75127 0.45588   2
   8 -12   1 0.89181 1.18715   3
  -9  12  -1 1.02369 2.15554  17
   9 -12   1 0.65411 0.37308   2
   9 -12   1 0.31301 0.62495   3
  10 -12   1 17.9169 2.33706   2
  10 -12   1 15.3903 2.51579   9
  10 -12   1 22.9367 3.46074  10
  10 -12   1 16.3654 2.41703   3
  10 -12   1 9.77322 3.24299  19
  11 -12   1 1.83687 0.48915   2
  11 -12   1 1.61911 1.29345  10
  11 -12   1 0.52805 2.04972  19
  11 -12   1 0.98679 0.56016   3
  11 -12   1 2.06181 0.74930   9
  12 -12   1 8.33695 1.48396   9
  12 -12   1 5.77549 1.93311  10
  12 -12   1 5.95043 2.49513  19
  12 -12   1 10.7316 1.38423   3
  13 -12   1 5.46657 1.61896  10
  13 -12   1 2.99660 0.99230   9
  13 -12   1 5.39791 0.91787   2
  13 -12   1 5.63516 1.13100   3
  13 -12   1 2.54063 1.96005  19
  14 -12   1 7.59757 1.50338   9
  14 -12   1 5.88962 1.77358  10
  14 -12   1 9.73038 1.29410   3
  14 -12   1 6.72324 2.16729  19
  14 -12   1 10.4096 1.54616   2
  15 -12   1 1.30348 0.99447  10
  15 -12   1 0.54596 1.30258  19
  15 -12   1 0.59939 0.58367   9
  16 -12   1 0.88275 0.84818  10
  16 -12   1 1.60479 1.11174  19
  17 -12   1 0.67631 0.54226  10
  12  11  -1 -1.2100 1.07243  11
 -12 -11   1 0.31708 0.40202   7
  11  11  -1 0.00660 0.26809   5
  11  11  -1 -0.7574 1.30789  11
 -11 -11   1 -0.4581 0.41114   7
 -11 -11   1 -0.5896 0.60344   6
  10  11  -1 1.33997 1.79736  11
  10  11  -1 1.30098 0.33306   5
 -10 -11   1 1.60471 0.72216   6
 -10 -11   1 0.99043 0.58223   3
 -10 -11   1 0.95951 0.72386   7
   9  11  -1 0.82601 1.63159  11
   9  11  -1 2.35985 0.44299   5
  -9 -11   1 2.52614 0.64279   3
  -9 -11   1 2.04544 0.71384   7
   8  11  -1 9.36287 2.27283  11
   8  11  -1 8.15387 1.43585   7
   8  11  -1 10.3312 1.33811   5
  -8 -11   1 7.96934 1.48389   7
  -8 -11   1 9.84956 1.46736   3
   7  11  -1 1.54810 0.54216   6
   7  11  -1 1.77591 0.64287   7
   7  11  -1 1.59235 0.40486   5
   7  11  -1 3.27146 1.75633  11
  -7 -11   1 1.05291 0.90636   3
  -7 -11   1 4.27345 0.82861   7
   6  11  -1 5.43965 1.06866   7
   6  11  -1 5.38940 0.86075   5
   6  11  -1 5.76180 0.95408   6
   6  11  -1 7.82942 2.20952  11
  -6 -11   1 6.47922 1.16762   7
  -6 -11   1 4.48697 1.02721   3
   5  11  -1 14.9709 2.14692   5
   5  11  -1 15.9098 2.23990   6
   5  11  -1 14.3330 2.32000   7
  -5 -11   1 18.0210 2.37711   3
   4  11  -1 9.65242 1.56104   6
  -4 -11   1 11.7646 1.68759   3
   3  11  -1 6.11530 0.97296   6
  -3 -11   1 5.11616 1.07081   3
   2  11  -1 3.08595 0.97255   1
   1  11  -1 -0.7491 0.42015   1
  -1 -11   1 0.34901 0.21074   2
  -1 -11   1 1.26841 0.55456   3
   0  11  -1 8.03943 1.50629   1
   0 -11   1 10.0105 1.34195   2
   0 -11   1 9.76104 1.64761   3
  -1  11  -1 0.48062 0.39448   1
   1 -11   1 0.12032 0.78684   3
   1 -11   1 0.53492 0.26904   2
  -2  11  -1 5.01605 0.89229   1
   2 -11   1 4.27069 0.73219   2
   2 -11   1 2.65666 1.12473   3
  -3  11  -1 7.81121 1.24828   1
   3 -11   1 6.73056 1.09055   2
   3 -11   1 6.27277 1.96034   3
  -4  11  -1 14.3373 1.92848   1
  -4  11  -1 7.06063 3.24011  15
   4 -11   1 14.1290 1.83260   2
   4 -11   1 13.8408 2.90296   3
  -5  11  -1 37.1611 5.57667   1
  -5  11  -1 52.1253 7.35319  15
  -5  11  -1 51.0990 7.70020  17
   5 -11   1 38.9978 6.20977   3
   5 -11   1 36.3977 5.49603   2
  -6  11  -1 43.0097 5.93041   1
  -6  11  -1 45.8485 7.49747  15
  -6  11  -1 49.2473 7.97196  17
   6 -11   1 40.6453 5.83717   2
  -7  11  -1 3.26715 2.50673  17
  -7  11  -1 6.31594 1.05987   1
  -7  11  -1 4.40645 2.28513  15
   7 -11   1 6.74627 0.96964   2
   7 -11   1 4.71375 1.31135   3
  -8  11  -1 1.09844 1.83327  15
  -8  11  -1 2.21298 2.07987  17
  -8  11  -1 1.20469 0.43838   1
   8 -11   1 0.98855 0.34680   2
   8 -11   1 1.21731 0.70473   3
  -9  11  -1 1.54631 2.05824  17
   9 -11   1 2.20330 0.68998   3
   9 -11   1 1.25279 0.44185   2
  10 -11   1 2.55486 0.71535   3
  10 -11   1 3.64481 0.72429   2
  11 -11   1 15.2394 2.33126   9
  11 -11   1 10.3735 2.77676  10
  11 -11   1 12.0337 1.77914   3
  11 -11   1 10.4271 1.74902   2
  12 -11   1 13.0936 2.74133  19
  12 -11   1 10.1530 1.45283   3
  12 -11   1 7.92352 1.44583   2
  13 -11   1 1.55966 1.35433  10
  13 -11   1 0.59091 1.83896  19
  13 -11   1 -0.4366 0.40385   3
  14 -11   1 2.05573 0.56494   3
  14 -11   1 3.87133 1.36566  10
  14 -11   1 2.38342 0.83905   9
  14 -11   1 5.02673 0.94432   2
  14 -11   1 3.32337 1.82439  19
  15 -11   1 13.8339 2.72078  10
  15 -11   1 12.3550 2.85633  19
  15 -11   1 18.2960 2.17665   3
  16 -11   1 3.28560 1.17810  19
  16 -11   1 3.50221 1.00846  10
  13  10  -1 0.83635 1.13358  11
  12  10  -1 1.66239 1.81771  11
  12  10  -1 1.29052 0.30711   5
 -12 -10   1 1.59155 0.65726   6
 -12 -10   1 0.97656 0.43731   7
  11  10  -1 1.72201 0.39481   5
  11  10  -1 -1.8584 1.33198  11
 -11 -10   1 1.08689 0.50718   7
 -11 -10   1 1.33150 0.46135   3
 -11 -10   1 1.35653 0.73100   6
  10  10  -1 5.34117 0.81099   5
  10  10  -1 3.76537 1.81827  11
 -10 -10   1 5.09776 0.91193   3
 -10 -10   1 5.68449 0.99969   7
   9  10  -1 2.26738 0.60876   7
   9  10  -1 2.12461 0.49982   6
   9  10  -1 1.63504 0.41584   5
   9  10  -1 -0.7288 1.53299  11
  -9 -10   1 2.96406 0.64417   3
  -9 -10   1 0.87885 0.62470   7
   8  10  -1 1.11895 1.73129  11
   8  10  -1 2.20992 0.64891   7
   8  10  -1 2.44700 0.67376   6
  -8 -10   1 2.14656 0.67830   3
  -8 -10   1 1.10244 0.68784   7
   7  10  -1 6.58237 1.01663   6
   7  10  -1 8.18269 2.17590  11
   7  10  -1 5.89847 0.92082   5
   7  10  -1 6.00466 1.12712   7
  -7 -10   1 5.49531 1.09824   3
   6  10  -1 16.3898 2.43948   5
   6  10  -1 25.3065 3.54043  11
  -6 -10   1 16.7642 2.58825   3
   5  10  -1 15.0359 2.09083   5
   5  10  -1 15.1971 2.16157   6
  -5 -10   1 15.3892 2.25399   3
   4  10  -1 65.3461 8.11164   6
  -4 -10   1 56.3712 8.15650   3
  -3 -10   1 1.04716 0.57158   3
   2  10  -1 4.70497 1.03401   1
  -2 -10   1 4.69709 0.92569   3
   1  10  -1 1.76062 0.60171   1
  -1 -10   1 1.91696 0.39472   2
  -1 -10   1 2.11602 0.75749   3
   0  10  -1 10.1411 1.39496   1
   0 -10   1 7.55623 1.49264   3
   0 -10   1 7.07885 1.13247   2
  -1  10  -1 24.1489 3.28769   4
  -1  10  -1 18.7288 2.80938   1
   1 -10   1 19.1150 2.69863   2
   1 -10   1 18.2999 3.61051   4
   1 -10   1 21.8273 3.06582   3
  -2  10  -1 20.2580 2.60156   1
  -2  10  -1 17.0019 2.84954   4
   2 -10   1 18.1920 2.50007   2
   2 -10   1 13.3825 3.59255   4
  -3  10  -1 22.1545 3.04159   1
  -3  10  -1 17.4287 4.50519  15
   3 -10   1 23.3418 2.97268   2
  -4  10  -1 102.585 13.3191   1
  -4  10  -1 102.577 15.4694  15
  -4  10  -1 98.9658 14.6660  17
   4 -10   1 94.6753 13.1284   2
  -5  10  -1 295.422 38.2900   1
  -5  10  -1 315.379 39.5838  17
  -5  10  -1 313.633 39.4755  15
   5 -10   1 291.104 38.1584   2
   5 -10   1 235.424 38.4409   3
  -6  10  -1 27.3893 7.39763  17
  -6  10  -1 37.4615 4.72072   1
  -6  10  -1 33.6128 6.66098  15
   6 -10   1 35.4735 4.63937   2
   6 -10   1 33.2823 5.03445   3
  -7  10  -1 12.2673 3.62898  15
  -7  10  -1 10.8851 3.72872  17
   7 -10   1 15.8985 2.21516   3
  -8  10  -1 1.24449 1.78710  15
  -8  10  -1 3.90899 0.69481   1
  -8  10  -1 2.48417 2.24327  17
   8 -10   1 2.50412 0.83098   3
   8 -10   1 2.62430 0.55629   2
  -9  10  -1 8.10609 1.28014   1
   9 -10   1 9.42395 1.30048   2
   9 -10   1 5.97896 1.27587   3
  10 -10   1 0.41499 0.37993   2
  10 -10   1 0.67111 0.45910   3
  11 -10   1 98.0324 13.0364  19
  11 -10   1 84.1238 12.3363   3
  11 -10   1 90.3003 12.3623   2
  11 -10   1 102.115 12.4951   9
  12 -10   1 11.8786 1.62406   3
  12 -10   1 8.73390 2.24485  10
  12 -10   1 11.0512 1.65971   2
  12 -10   1 6.42014 2.60092  19
  12 -10   1 11.3387 1.80156   9
  13 -10   1 4.83054 1.65292  10
  13 -10   1 2.93604 2.64489  19
  13 -10   1 4.31370 1.02474   9
  13 -10   1 5.31475 0.84162   3
  13 -10   1 4.27669 0.95915   2
  14 -10   1 7.98027 1.18283   3
  14 -10   1 9.15598 1.49376   2
  14 -10   1 2.60202 1.98856  19
  14 -10   1 8.54315 1.89980  10
  15 -10   1 16.5612 3.42959  19
  15 -10   1 22.4999 2.80021   3
  15 -10   1 21.1327 3.34566  10
  16 -10   1 0.54375 1.04477  19
  16 -10   1 -0.0587 0.49616  10
  13   9  -1 1.75829 1.29455  11
  12   9  -1 0.81777 1.42287  11
  12   9  -1 2.63737 0.46478   5
 -12  -9   1 3.26907 0.76189   6
 -12  -9   1 2.75291 0.60628   7
  11   9  -1 -0.4802 0.23816   5
  11   9  -1 -0.7627 1.52081  11
 -11  -9   1 0.27087 0.46754   7
 -11  -9   1 -0.1895 0.39128   3
  10   9  -1 1.60265 0.39400   5
  10   9  -1 1.94600 0.46191   6
  10   9  -1 2.23622 0.61002   7
  10   9  -1 1.69214 2.22520  11
 -10  -9   1 1.64220 0.64054   7
 -10  -9   1 1.96838 0.60844   3
   9   9  -1 0.64915 0.50243   7
   9   9  -1 0.54568 0.32335   5
   9   9  -1 0.82931 0.39841   6
   9   9  -1 0.72563 1.56620  11
  -9  -9   1 0.76227 0.51950   3
  -9  -9   1 0.51222 0.59106   7
   8   9  -1 6.86507 1.07559   7
   8   9  -1 5.19857 0.91823   6
   8   9  -1 5.40136 0.85843   5
   8   9  -1 4.05829 2.07593  11
  -8  -9   1 5.61885 1.04384   3
   7   9  -1 24.2673 3.21457   7
   7   9  -1 21.6436 3.11275   6
   7   9  -1 26.4698 4.08877  11
  -7  -9   1 20.2053 3.19295   3
   6   9  -1 23.3251 3.24253   5
   6   9  -1 23.9595 3.29643   6
   6   9  -1 26.8865 4.76208  11
   6   9  -1 27.2448 3.46037   7
  -6  -9   1 21.5495 3.36771   3
   5   9  -1 67.7508 8.98260   5
  -5  -9   1 68.1294 9.08860   3
  -4  -9   1 100.838 13.3868   3
   3   9  -1 12.1557 2.20247   1
  -3  -9   1 12.7671 1.91659   3
   2   9  -1 -0.5337 0.51867   1
  -2  -9   1 1.22454 0.59552   3
  -2  -9   1 0.69666 0.27132   2
   1   9  -1 53.9929 6.95278   1
  -1  -9   1 47.7534 6.95505   3
  -1  -9   1 52.6500 6.83103   2
   0   9  -1 146.130 19.5134   1
   0   9  -1 164.440 19.8160   4
   0  -9   1 140.234 19.4302   2
   0  -9   1 141.406 19.9163   4
  -1   9  -1 195.443 26.2831   1
  -1   9  -1 228.071 26.5331   4
   1  -9   1 179.758 26.1829   2
   1  -9   1 197.258 26.7030   4
  -2   9  -1 1.76232 0.47415   1
  -2   9  -1 5.38903 2.26189  15
  -2   9  -1 2.01760 0.66408   4
   2  -9   1 0.50876 1.30988   4
   2  -9   1 1.29564 0.36383   2
  -3   9  -1 88.2401 11.7580   1
  -3   9  -1 91.0760 11.8368   4
   3  -9   1 86.4907 11.6870   2
  -4   9  -1 326.118 43.9218  15
  -4   9  -1 320.437 44.0218  17
  -4   9  -1 353.524 42.9603   4
  -4   9  -1 334.974 42.9773   1
   4  -9   1 336.724 42.8622   2
   4  -9   1 281.228 43.0206   4
  -5   9  -1 301.417 44.2460   1
  -5   9  -1 366.481 45.4381  17
  -5   9  -1 379.618 45.4172  15
   5  -9   1 300.287 44.1378   2
  -6   9  -1 9.47122 3.07236  17
  -6   9  -1 9.26412 2.90615  15
  -6   9  -1 3.08777 0.76717   1
   6  -9   1 3.63180 0.72535   2
  -7   9  -1 1.40719 2.01657  17
  -7   9  -1 0.95336 0.39305   1
  -7   9  -1 0.52518 1.62532  15
   7  -9   1 1.66135 0.42243   2
   7  -9   1 0.59168 0.73090   3
  -8   9  -1 27.9171 3.76293   1
  -8   9  -1 32.6916 5.94308  15
  -8   9  -1 27.1134 7.96605  17
   8  -9   1 22.7268 3.80510   3
   8  -9   1 29.3718 3.73254   2
  -9   9  -1 -0.0920 0.28285   1
  -9   9  -1 0.92211 1.52028  15
  -9   9  -1 0.13922 1.68074  17
   9  -9   1 0.04848 0.44685   3
 -10   9  -1 41.4078 7.55984  15
 -10   9  -1 50.6605 6.43258   1
  10  -9   1 45.4514 6.39352   3
  10  -9   1 51.8547 6.40826   2
  11  -9   1 56.1487 7.27248   2
  11  -9   1 52.3315 7.23335   3
  12  -9   1 0.13663 0.47375   2
  12  -9   1 0.21288 1.35426  10
  12  -9   1 0.16416 1.80446  19
  12  -9   1 0.45497 0.38618   3
  13  -9   1 14.8690 2.66701  10
  13  -9   1 12.1094 1.78093   3
  13  -9   1 8.51803 2.67885  19
  13  -9   1 13.4335 2.00058   2
  14  -9   1 1.70286 1.70237  19
  14  -9   1 2.58145 0.56228   3
  14  -9   1 3.01554 1.31000  10
  15  -9   1 22.3039 3.01786   3
  15  -9   1 22.0717 3.65574  19
  16  -9   1 -0.8842 1.15624  19
  13   8  -1 0.38275 1.44944  11
  13   8  -1 2.86457 0.45604   5
 -13  -8   1 2.32107 0.52266   7
 -13  -8   1 2.52895 0.65302   6
  12   8  -1 1.09827 2.02763  11
  12   8  -1 2.64675 0.49884   5
 -12  -8   1 2.75369 0.61388   3
 -12  -8   1 3.50043 0.63855   7
  11   8  -1 -0.4761 1.67997  11
  11   8  -1 0.89119 0.49050   7
  11   8  -1 1.71358 0.61710   6
  11   8  -1 1.06834 0.37792   5
 -11  -8   1 1.20495 0.47063   3
 -11  -8   1 1.25634 0.55079   7
  10   8  -1 0.98539 1.69785  11
  10   8  -1 -0.0388 0.32336   6
  10   8  -1 0.16161 0.48898   7
  10   8  -1 -0.0360 0.27101   5
 -10  -8   1 0.62815 0.47483   3
   9   8  -1 0.31174 0.37619   6
   9   8  -1 0.70048 0.33204   5
   9   8  -1 1.37686 1.85212  11
   9   8  -1 0.94463 0.67709   7
  -9  -8   1 0.99589 0.57381   3
   8   8  -1 0.36808 0.37644   6
   8   8  -1 -0.0112 0.29666   5
   8   8  -1 0.39848 0.54255   7
  -8  -8   1 -0.3671 0.54849   3
   7   8  -1 5.70767 1.14089   7
   7   8  -1 8.26242 2.19309  11
   7   8  -1 6.65361 1.02692   6
   7   8  -1 6.54837 0.95555   5
  -7  -8   1 5.02920 1.09380   3
   6   8  -1 6.66574 1.14344   6
  -6  -8   1 8.58896 1.30354   3
  -5  -8   1 72.3973 9.69206   3
  -4  -8   1 2.82160 0.70630   3
   3   8  -1 0.65164 0.83256   1
  -3  -8   1 0.44718 0.30876   2
  -3  -8   1 0.62395 0.52856   3
   2   8  -1 87.5177 12.1887   1
  -2  -8   1 91.3111 12.0643   2
  -2  -8   1 95.0569 12.1717   3
   1   8  -1 178.218 22.1859   1
   1   8  -1 172.233 22.4790   4
  -1  -8   1 146.535 22.5050   4
  -1  -8   1 171.346 22.1034   2
   0   8  -1 56.5613 7.05246   1
   0   8  -1 52.1011 7.30518   4
   0  -8   1 47.7543 7.42036   4
   0  -8   1 51.9416 6.97280   2
  -1   8  -1 582.979 76.6976   1
  -1   8  -1 647.308 76.9134   4
   1  -8   1 578.003 77.0376   4
   1  -8   1 528.005 76.6283   2
  -2   8  -1 14.4544 2.09809   1
   2  -8   1 14.5921 2.03655   2
   2  -8   1 17.7661 3.04307   4
  -3   8  -1 15.3545 2.30712   1
  -3   8  -1 19.9836 2.43855   4
   3  -8   1 15.4353 2.24803   2
  -4   8  -1 313.655 40.0029   4
  -4   8  -1 274.578 40.0028   1
  -4   8  -1 344.014 41.1665  17
  -4   8  -1 347.075 41.0627  15
   4  -8   1 261.044 40.0413   4
   4  -8   1 285.332 39.9120   2
  -5   8  -1 469.238 70.5793   1
  -5   8  -1 630.051 71.6677  15
  -5   8  -1 519.379 70.5573   4
  -5   8  -1 503.971 70.5151   4
  -5   8  -1 638.871 71.7533  17
   5  -8   1 464.961 70.4448   2
  -6   8  -1 457.246 57.7098  17
  -6   8  -1 417.491 56.5638   4
  -6   8  -1 421.778 56.6036   1
  -6   8  -1 415.447 56.6112   4
  -6   8  -1 454.486 57.6000  15
   6  -8   1 414.305 56.4672   2
  -7   8  -1 30.6807 5.42312  15
  -7   8  -1 29.8887 4.18736   1
  -7   8  -1 33.7935 5.76541  17
   7  -8   1 30.2445 4.14667   2
  -8   8  -1 9.01686 2.83628  15
  -8   8  -1 9.17265 3.09004  17
  -8   8  -1 11.7333 1.66903   1
   8  -8   1 11.8091 1.60256   2
  -9   8  -1 2.84633 1.86736  15
  -9   8  -1 6.43182 0.98959   1
   9  -8   1 6.02212 1.02368   3
   9  -8   1 7.09974 1.04846   2
 -10   8  -1 105.760 13.7710   1
  10  -8   1 101.810 13.7321   2
  11  -8   1 63.6470 8.33447   2
  11  -8   1 61.0047 8.28705   3
  12  -8   1 16.3755 4.62157  11
  12  -8   1 17.3519 4.43005  19
  12  -8   1 29.7415 4.42005  10
  12  -8   1 19.8559 2.98422   9
  13  -8   1 5.73267 2.25673  19
  13  -8   1 9.77998 3.70411  11
  13  -8   1 9.23615 1.41627   3
  13  -8   1 10.7868 1.67070   2
  13  -8   1 14.0906 2.41999  10
  14  -8   1 7.33241 1.12527   3
  14  -8   1 4.92756 1.96436  19
  14  -8   1 9.27708 1.80422  10
  15  -8   1 5.75621 1.74388  19
  16  -8   1 2.77803 1.08529  19
  14   7  -1 1.60243 0.39760   5
  14   7  -1 -0.0746 1.34283  11
  13   7  -1 10.6425 2.28635  11
  13   7  -1 9.42738 1.47286   5
 -13  -7   1 12.9698 1.67152   6
 -13  -7   1 10.4835 1.61340   7
  12   7  -1 0.81875 0.33100   5
  12   7  -1 1.07063 1.66147  11
 -12  -7   1 1.42290 0.54048   7
 -12  -7   1 1.50201 0.45464   3
  11   7  -1 1.54194 2.28681  11
  11   7  -1 6.00728 0.99174   5
  11   7  -1 5.28098 1.17689   7
  11   7  -1 7.95744 1.07472   6
 -11  -7   1 8.24321 1.15586   3
 -11  -7   1 8.00902 1.30290   7
  10   7  -1 22.0016 3.15923   7
  10   7  -1 21.8796 3.11143   5
  10   7  -1 23.9795 3.99333  11
 -10  -7   1 23.1210 3.17242   3
   9   7  -1 4.55436 1.92565  11
   9   7  -1 3.82867 0.71828   6
   9   7  -1 4.01875 0.83125   7
   9   7  -1 3.66411 0.65510   5
  -9  -7   1 3.89055 0.85930   3
   8   7  -1 4.54142 0.90068   6
   8   7  -1 7.83037 3.14088  11
   8   7  -1 3.72197 0.68448   5
   8   7  -1 4.23227 1.19519   7
   7   7  -1 14.5411 2.31886   6
   7   7  -1 16.6081 2.26641   5
  -7  -7   1 18.6255 2.43298   3
   6   7  -1 110.033 13.9225   6
  -6  -7   1 100.395 14.0012   3
  -5  -7   1 2.72319 0.69115   3
   4   7  -1 2.57957 1.11618   1
  -4  -7   1 5.50973 0.94769   3
   3   7  -1 17.4990 2.66764   1
  -3  -7   1 15.9421 2.28600   2
   2   7  -1 25.2199 3.54338   1
   1   7  -1 34.7821 5.57967   1
   1   7  -1 48.3169 5.95621   4
  -1  -7   1 47.4731 6.05000   4
   0   7  -1 3.61974 1.09675   4
   0   7  -1 6.23124 0.91105   1
   0  -7   1 3.46679 1.23690   4
  -1   7  -1 75.9479 9.63135   1
  -1   7  -1 61.2801 10.4972  15
  -1   7  -1 83.8973 9.90843   4
   1  -7   1 68.8299 9.94011   4
  -2   7  -1 92.7659 11.3802   4
  -2   7  -1 76.0180 12.0956  15
  -2   7  -1 86.8653 11.2520   1
  -2   7  -1 82.6758 12.4100  17
  -3   7  -1 8.28559 1.39168   4
  -3   7  -1 11.1256 3.12422  17
  -3   7  -1 8.14698 2.50163  15
  -3   7  -1 8.20493 1.27865   1
   3  -7   1 7.88683 1.21564   2
   3  -7   1 6.64125 2.34327   4
  -4   7  -1 623.582 70.0098  17
  -4   7  -1 490.097 68.9396   4
  -4   7  -1 438.694 68.9387   1
  -4   7  -1 631.545 69.9160  15
   4  -7   1 442.432 68.9402   4
  -5   7  -1 88.2182 11.5406   4
  -5   7  -1 87.6398 11.6561   4
  -5   7  -1 86.3632 11.5045   1
   5  -7   1 84.7199 11.4546   2
  -6   7  -1 363.937 49.1796  15
  -6   7  -1 372.728 48.3353   4
  -6   7  -1 335.955 48.5960   4
  -6   7  -1 385.512 49.4014  17
  -6   7  -1 373.931 48.3051   1
   6  -7   1 366.351 48.1918   2
  -7   7  -1 -0.5119 1.91893   4
  -7   7  -1 0.61814 0.54071   4
  -7   7  -1 1.06063 0.38224   1
  -7   7  -1 4.19083 2.23524  17
  -7   7  -1 2.20478 1.79883  15
   7  -7   1 0.95134 0.40865   2
  -8   7  -1 8.62145 1.14794   1
  -8   7  -1 4.94081 2.39255  17
  -8   7  -1 4.07507 2.16766  15
   8  -7   1 7.54736 1.18797   3
   8  -7   1 7.23881 1.09921   2
  -9   7  -1 1.55613 0.40572   1
  -9   7  -1 1.69342 1.49039  15
  -9   7  -1 1.15609 1.63149  17
   9  -7   1 1.93539 0.53036   3
   9  -7   1 1.59935 0.47112   2
 -10   7  -1 18.2714 4.50393  15
 -10   7  -1 29.2838 3.60482   1
  10  -7   1 26.7836 3.60484   3
  10  -7   1 28.6603 3.61858   2
  11  -7   1 49.8442 6.95663   3
  11  -7   1 54.7494 7.02658   2
  12  -7   1 4.12709 3.05296  11
  12  -7   1 6.92011 1.84781  10
  13  -7   1 2.02207 0.48137   3
  13  -7   1 6.72419 3.23416  11
  13  -7   1 -0.4640 1.60987  19
  13  -7   1 1.31456 1.33052  10
  14  -7   1 1.82318 1.47554  19
  14  -7   1 3.48502 2.98091  11
  14  -7   1 -0.0767 0.70763  10
  15  -7   1 1.04815 2.52013  11
  15  -7   1 0.95816 1.16230  19
  15  -7   1 0.68672 0.49533   3
  16  -7   1 3.30290 1.11052  19
  16  -7   1 4.34421 2.66695  11
  15   6  -1 0.58715 1.75240  11
  14   6  -1 13.5829 1.68077   5
  14   6  -1 7.36495 2.33071  11
 -14  -6   1 13.4285 1.81658   6
  13   6  -1 2.57225 0.49918   5
  13   6  -1 4.58289 2.30522  11
 -13  -6   1 2.38764 0.57243   3
 -13  -6   1 2.97620 0.59395   7
  12   6  -1 1.75949 1.75054  11
  12   6  -1 1.12155 0.45721   7
 -12  -6   1 0.54928 0.45977   3
 -12  -6   1 1.61897 0.51827   7
  11   6  -1 15.7238 2.39059   6
  11   6  -1 18.3694 2.45700   7
  11   6  -1 17.1654 2.35497   5
  11   6  -1 19.8355 3.41390  11
 -11  -6   1 16.4608 2.44652   3
  10   6  -1 5.94802 1.06251   7
  10   6  -1 5.82957 0.87053   5
  10   6  -1 14.6540 4.36542  11
  10   6  -1 4.20847 0.89149   6
 -10  -6   1 6.99898 1.08379   3
   9   6  -1 24.8218 2.96713   7
   9   6  -1 19.5567 2.82614   5
   9   6  -1 19.6700 2.87618   6
  -9  -6   1 20.1294 2.96597   3
   8   6  -1 14.4368 1.71641   5
   8   6  -1 9.74098 1.71731   6
   7   6  -1 83.9770 10.6546   6
   7   6  -1 78.6647 10.4734   5
  -7  -6   1 75.7281 10.5557   3
  -6  -6   1 156.027 20.6159   3
  -5  -6   1 6.48537 1.11435   3
  -4  -6   1 18.2537 2.60738   3
   3   6  -1 31.3104 4.46791   1
   2   6  -1 61.8723 8.25762   4
   2   6  -1 57.0640 7.96250   1
  -2  -6   1 60.3336 8.30140   4
   1   6  -1 191.921 23.4830   4
   1   6  -1 159.551 23.1837   1
  -1  -6   1 179.058 23.5096   4
   0   6  -1 16.5057 2.51569   4
   0   6  -1 14.3562 2.11230   1
   0  -6   1 15.7815 2.61524   4
  -1   6  -1 209.675 25.0385  15
  -1   6  -1 215.555 25.3603  17
  -1   6  -1 153.497 24.1561   1
  -1   6  -1 178.289 24.3151   4
   1  -6   1 162.664 24.3943   4
  -2   6  -1 8.00959 1.39648   4
  -2   6  -1 6.34442 2.23274  15
  -2   6  -1 5.81852 2.46314  17
  -2   6  -1 9.64114 1.25374   1
   2  -6   1 7.42444 2.01274   4
  -3   6  -1 128.224 16.3853   4
  -3   6  -1 133.307 17.1744  15
  -3   6  -1 118.400 16.2879   1
  -3   6  -1 127.624 17.2977  17
   3  -6   1 106.934 16.6469   4
  -4   6  -1 1269.74 145.679  17
  -4   6  -1 1268.15 145.568  15
  -4   6  -1 1004.29 144.870   4
  -4   6  -1 1005.63 144.808   1
   4  -6   1 963.872 144.598   2
  -5   6  -1 12.4467 3.32379  17
  -5   6  -1 11.1447 4.21986  15
  -5   6  -1 9.22993 2.31448   4
  -5   6  -1 9.20952 1.68354   4
   5  -6   1 11.5003 1.74715   2
  -6   6  -1 1.01805 1.79623  17
  -6   6  -1 -0.5372 1.40121  15
  -6   6  -1 1.39756 1.72660   4
  -6   6  -1 0.56272 0.51161   4
  -6   6  -1 0.43775 0.31905   1
  -7   6  -1 1.33445 0.65364   4
  -7   6  -1 1.38402 0.40419   1
  -7   6  -1 1.58499 1.59272  15
  -7   6  -1 2.85561 1.92718  17
   7  -6   1 1.48132 0.43420   2
  -8   6  -1 4.28834 2.18554  17
  -8   6  -1 6.01816 0.98170   1
  -8   6  -1 5.30196 2.06030  15
   8  -6   1 6.39002 1.02509   2
   8  -6   1 6.88124 1.06452   3
  -9   6  -1 6.72540 3.06239  15
  -9   6  -1 10.5975 3.01156  17
   9  -6   1 11.3060 1.58500   2
   9  -6   1 11.6258 1.60799   3
  10  -6   1 10.4592 1.55752   3
  11  -6   1 4.86999 0.73949   5
  11  -6   1 4.53716 0.90742   2
  11  -6   1 4.00200 0.75090   3
  12  -6   1 4.84147 2.66219  19
  12  -6   1 5.43775 1.17164   3
  12  -6   1 5.45727 2.92437  11
  12  -6   1 7.98034 1.08317   5
  12  -6   1 12.9309 2.19697  10
  12  -6   1 7.58535 1.59943   2
  13  -6   1 0.84908 1.72580  19
  13  -6   1 2.08599 0.49444   3
  13  -6   1 2.70599 2.81182  11
  13  -6   1 1.44479 0.42268   5
  13  -6   1 2.99197 1.24460  10
  14  -6   1 3.31350 2.90294  11
  14  -6   1 0.09000 0.26402   5
  14  -6   1 0.13525 1.42453  19
  14  -6   1 0.46517 0.39751   3
  15  -6   1 0.66947 2.85068  11
  15  -6   1 -0.0676 1.07461  19
  15  -6   1 1.16278 0.42287   3
  16  -6   1 6.78936 3.01386  11
  15   5  -1 -0.3337 1.49068  11
  14   5  -1 8.46358 2.15296  11
  14   5  -1 7.52479 1.22937   5
 -14  -5   1 11.2251 1.41993   6
  13   5  -1 3.30826 1.79838  11
  13   5  -1 3.63905 0.56041   5
 -13  -5   1 3.48775 0.66024   3
 -13  -5   1 2.02076 0.71640   7
  12   5  -1 48.7696 6.56288   6
  12   5  -1 47.7308 7.86854  11
  12   5  -1 48.0083 6.52901   5
 -12  -5   1 51.7540 6.60220   3
  11   5  -1 7.28002 1.17478   5
  11   5  -1 8.44004 1.22482   7
  11   5  -1 13.8043 2.58630  11
 -11  -5   1 5.62528 1.21745   3
  10   5  -1 65.1472 9.07297   5
  10   5  -1 69.5783 9.09719   6
  10   5  -1 70.8969 9.15467   7
  10   5  -1 72.6197 9.90556  11
 -10  -5   1 66.0308 9.15245   3
   9   5  -1 1.99893 0.56130   7
   9   5  -1 0.34031 0.33348   5
   9   5  -1 0.56395 0.37901   6
  -9  -5   1 0.66513 0.56679   3
   8   5  -1 216.152 28.3989   6
   8   5  -1 215.160 28.3758   5
   7   5  -1 156.921 42.4361  12
  -6  -5   1 14.3925 23.2362  14
   5   5  -1 2.22765 0.61513   1
  -5  -5   1 2.84997 0.61033   2
  -5  -5   1 8.69166 2.71638  16
   4   5  -1 126.873 16.8825   1
   3   5  -1 45.5365 7.10188   1
   3   5  -1 57.6670 7.34774   4
  -3  -5   1 55.6031 7.38337   4
   2   5  -1 83.5256 10.4914   4
   2   5  -1 70.4885 10.1962   1
  -2  -5   1 78.1734 10.5059   4
   1   5  -1 4.76443 0.89719   1
   1   5  -1 7.41025 1.31853   4
  -1  -5   1 6.98050 1.36358   4
   0   5  -1 11.7389 2.06726   4
   0   5  -1 13.8035 1.78651   1
   0  -5   1 10.4811 2.10949   4
  -1   5  -1 0.04801 1.65320  17
  -1   5  -1 0.26494 0.27985   1
  -1   5  -1 0.75799 1.35097  15
  -1   5  -1 0.46155 0.51917   4
   1  -5   1 -0.0586 0.64365   4
  -2   5  -1 1.46355 0.38377   1
  -2   5  -1 1.08588 0.56302   4
  -2   5  -1 0.66061 1.67136  17
  -2   5  -1 0.91505 1.28174  15
   2  -5   1 2.06174 1.57119   4
  -3   5  -1 6.13801 2.29215  17
  -3   5  -1 2.02378 0.53762   1
  -3   5  -1 6.17364 1.97503  15
  -3   5  -1 3.14809 0.94629   4
   3  -5   1 2.81216 0.95060   4
  -4   5  -1 106.966 15.3372   1
  -4   5  -1 86.9549 15.8263   4
  -4   5  -1 136.011 16.2457  15
  -4   5  -1 112.381 15.4341   4
  -4   5  -1 134.218 16.4590  17
  -5   5  -1 21.5017 2.72984   4
  -5   5  -1 17.7137 2.53079   1
  -5   5  -1 21.4361 3.82923   4
   5  -5   1 16.9806 2.50827   2
  -6   5  -1 75.7042 9.82898   1
  -6   5  -1 75.9452 10.7567  15
  -6   5  -1 77.0308 9.99086   4
  -6   5  -1 63.7009 10.4309   4
  -6   5  -1 75.4319 10.9287  17
   6  -5   1 72.2830 9.78141   2
  -7   5  -1 3.49328 1.58899   4
  -7   5  -1 3.69651 1.63768  15
  -7   5  -1 3.15504 2.03074  17
  -7   5  -1 3.63295 0.92961   4
  -7   5  -1 2.32645 0.53953   1
   7  -5   1 3.23603 0.62346   2
  -8   5  -1 2.52693 0.47935   1
  -8   5  -1 2.90981 0.89287   4
  -8   5  -1 0.75631 1.75340  17
  -8   5  -1 1.23357 1.27365  15
  -8   5  -1 2.87489 1.76570   4
   8  -5   1 2.73767 0.66534   3
  -9   5  -1 0.27488 0.20948   1
  -9   5  -1 0.45873 1.67872  17
  -9   5  -1 -0.4072 0.97539  15
   9  -5   1 0.54585 0.39327   2
   9  -5   1 0.53583 0.37551   3
  10  -5   1 72.1562 10.0804   3
  10  -5   1 80.4360 10.1626   2
  11  -5   1 1.13261 0.62020   2
  11  -5   1 1.02742 0.39007   3
  12  -5   1 3.60767 2.30378  19
  12  -5   1 10.5795 2.61870  10
  12  -5   1 7.47146 2.85584  11
  12  -5   1 6.44224 1.00562   5
  13  -5   1 0.83530 1.76008  19
  13  -5   1 1.98244 0.47093   3
  13  -5   1 1.52663 0.41660   5
  13  -5   1 -0.6891 2.41588  11
  14  -5   1 2.38906 1.46112  19
  14  -5   1 1.58886 0.44841   5
  14  -5   1 5.64337 2.69085  11
  14  -5   1 2.07922 0.49926   3
  15  -5   1 4.16917 2.89215  11
  15  -5   1 1.97810 1.06635  19
  16  -5   1 -0.1831 0.35027   5
  16  -5   1 0.99441 3.12935  11
  17  -5   1 -1.7596 1.96963  11
  15   4  -1 0.12050 0.24502   5
  15   4  -1 0.06181 2.18437  11
 -15  -4   1 -0.0638 0.55685   6
  14   4  -1 2.48031 0.46563   5
  14   4  -1 2.24682 2.16640  11
 -14  -4   1 2.09714 0.77356   3
  13   4  -1 33.0071 3.77738   5
  13   4  -1 22.3035 3.69946   6
 -13  -4   1 27.8740 3.73058   3
  12   4  -1 4.52656 0.79503   6
  12   4  -1 5.09260 2.02697  11
  12   4  -1 5.29198 0.78451   5
 -12  -4   1 4.51950 0.86738   3
  11   4  -1 0.56721 0.35833   6
  11   4  -1 0.90958 0.49942   7
  11   4  -1 -0.1437 0.27669   5
 -11  -4   1 0.52343 0.47314   3
  10   4  -1 12.1931 1.68183   7
  10   4  -1 12.0296 1.58430   5
  10   4  -1 13.1397 2.75985  11
  10   4  -1 8.44296 1.56073   6
   9   4  -1 28.1996 5.25441  11
   9   4  -1 24.5855 3.39931   5
   9   4  -1 25.0768 3.42737   6
   8   4  -1 27.9741 3.79306   6
   7   4  -1 12.2778 1.80025   3
  -6  -4   1 55.6289 7.30219   2
  -6  -4   1 51.9761 9.18789  16
   5   4  -1 12.6389 14.7983  13
  -5  -4   1 20.4776 17.0771  14
   4   4  -1 24.7335 12.3068  13
   4   4  -1 11.6256 30.6521  13
  -4  -4   1 25.9133 15.5100  14
  -4  -4   1 31.5568 15.3575  13
   3   4  -1 3.12017 0.99979   4
   3   4  -1 3.29984 0.96181   1
  -3  -4   1 3.80969 1.04828   4
   2   4  -1 54.8224 7.91888   1
   2   4  -1 61.1268 8.16300   4
  -2  -4   1 63.8632 8.20449   4
   1   4  -1 2.90880 0.83818   4
   1   4  -1 2.04867 0.51235   1
  -1  -4   1 3.45321 0.92294   4
   0   4  -1 3.69722 1.52878  15
   0   4  -1 2.30035 0.47228   1
   0   4  -1 1.93381 0.70362   4
  -1   4  -1 29.3361 4.56900   1
  -1   4  -1 34.7346 4.71737   4
  -1   4  -1 40.3611 5.60763  17
  -1   4  -1 39.4916 5.33845  15
   1  -4   1 29.8311 4.80257   4
  -2   4  -1 41.7988 5.61260  15
  -2   4  -1 31.9720 4.74529   4
  -2   4  -1 30.1751 4.58199   1
  -2   4  -1 42.6223 5.72819  17
   2  -4   1 20.8027 5.27297   4
  -3   4  -1 303.123 35.6058  15
  -3   4  -1 220.758 34.8954   1
  -3   4  -1 304.357 35.7863  17
   3  -4   1 236.194 35.0077   4
  -4   4  -1 270.344 34.0852  17
  -4   4  -1 232.314 33.1726   1
  -4   4  -1 255.231 33.2955   4
  -4   4  -1 216.163 33.6014   4
  -4   4  -1 283.633 33.9437  15
  -5   4  -1 66.4316 8.72112   1
  -5   4  -1 68.1250 8.90550   4
  -5   4  -1 65.4478 9.52349  15
  -5   4  -1 64.0265 9.18309   4
  -5   4  -1 63.9498 9.80135  17
  -6   4  -1 23.7609 3.20616   4
  -6   4  -1 20.2749 4.00527  15
  -6   4  -1 19.7985 2.75003   1
  -6   4  -1 20.8456 3.54026   4
  -6   4  -1 17.5903 4.29283  17
  -7   4  -1 1.42029 0.51049   1
  -7   4  -1 4.41242 1.35757   4
  -7   4  -1 0.32590 0.75719   4
  -7   4  -1 1.60118 2.03318  17
   7  -4   1 2.16639 0.51391   2
  -8   4  -1 44.0805 7.21720  17
  -8   4  -1 41.5757 5.82003   1
  -8   4  -1 45.5241 6.64603  15
   8  -4   1 44.4442 6.00857   3
   8  -4   1 43.3454 5.85254   2
  -9   4  -1 9.32510 1.32669   1
  -9   4  -1 6.36500 2.17812  15
  -9   4  -1 4.59420 2.69240  17
   9  -4   1 11.2536 1.52592   2
   9  -4   1 11.2013 1.40846   3
  10  -4   1 27.8721 3.91875   2
  10  -4   1 28.1507 3.79717   3
  11  -4   1 4.65130 0.72460   5
  11  -4   1 4.38595 0.76295   3
 -12   4  -1 80.8313 12.5835   2
 -12   4  -1 77.4859 18.7479  16
  12  -4   1 93.8806 12.2023   3
  12  -4   1 101.030 12.0998   5
  13  -4   1 4.10072 1.83773  19
  13  -4   1 9.03341 2.65869  11
  13  -4   1 4.39234 0.70980   3
  13  -4   1 2.90091 0.64469   5
  14  -4   1 12.3185 1.92284   5
  14  -4   1 14.6487 1.94427   3
  14  -4   1 16.1590 3.55811  11
  15  -4   1 11.0154 1.50357   3
  15  -4   1 7.81319 3.13318  11
  16  -4   1 0.42946 2.81585  11
  17  -4   1 -3.4364 2.43978  11
  16   3  -1 -1.3523 1.71543  11
  15   3  -1 0.56169 0.28449   5
  15   3  -1 0.56287 1.80348  11
 -15  -3   1 0.05541 0.50183   6
  14   3  -1 1.72432 1.80775  11
  14   3  -1 1.84537 0.41828   5
 -14  -3   1 1.87652 0.49398   3
  13   3  -1 1.01862 2.33143  11
  13   3  -1 3.27678 0.55369   5
  13   3  -1 3.03540 0.56971   6
 -13  -3   1 1.88239 0.66537   3
  12   3  -1 2.24438 1.87951  11
  12   3  -1 0.09733 0.31982   6
  12   3  -1 0.25891 0.29459   5
 -12  -3   1 0.09138 0.43397   3
  11   3  -1 6.55377 2.22106  11
  11   3  -1 4.31351 0.78315   6
  11   3  -1 4.64934 0.77587   5
  11   3  -1 4.43890 0.86678   7
  10   3  -1 0.33706 0.34756   6
  10   3  -1 0.87820 0.50408   7
  10   3  -1 -1.0013 2.38439  11
  10   3  -1 0.54184 0.32135   5
   9   3  -1 7.77113 1.11876   6
   9   3  -1 6.46023 1.12016   3
   9   3  -1 6.77288 1.05128   5
   8   3  -1 0.44643 0.39649   3
   7   3  -1 23.3164 2.84099   3
  -7  -3   1 19.6796 2.92860   2
  -7  -3   1 11.0185 5.52843  16
   6   3  -1 6.44630 1.03446   1
   6   3  -1 7.97839 1.15024   3
  -6  -3   1 10.0769 4.08658  16
  -6  -3   1 6.47503 1.25309   2
   5   3  -1 75.2034 9.94367   1
   4   3  -1 55.1821 6.73888   4
   4   3  -1 43.2554 6.33616   1
   3   3  -1 11.0837 1.87084   4
   3   3  -1 7.93175 1.46947   1
   2   3  -1 4.08214 0.82544   1
   2   3  -1 2.72283 0.91831   4
  -2  -3   1 4.49987 1.10258   4
   1   3  -1 1.12376 0.58083   4
   1   3  -1 0.93124 0.31314   1
  -1  -3   1 1.55540 1.04381   4
   0   3  -1 8.33271 1.17391   4
   0   3  -1 5.06010 0.83980   1
   0  -3   1 5.81482 1.13381   4
  -1   3  -1 8.27785 1.30803   1
  -1   3  -1 12.1618 1.58822   4
   1  -3   1 11.0756 1.77261   4
  -2   3  -1 1.37457 0.35308   1
  -2   3  -1 2.33720 1.19946  15
  -2   3  -1 0.49488 1.15054   4
  -2   3  -1 1.80071 1.40867  17
   2  -3   1 0.99090 0.81346   4
  -3   3  -1 2.36132 1.13173   4
  -3   3  -1 2.37063 0.44082   1
  -3   3  -1 1.73790 1.29861  15
  -3   3  -1 1.67353 1.64324  17
  -3   3  -1 1.92850 0.62810   4
  -4   3  -1 410.406 50.2089  15
  -4   3  -1 415.946 50.6070  17
  -4   3  -1 339.485 49.5563   1
  -4   3  -1 351.157 49.8358   4
  -4   3  -1 368.537 49.6977   4
  -5   3  -1 -0.1625 1.61677  17
  -5   3  -1 1.03854 0.28126   1
  -5   3  -1 1.05778 0.56995   4
  -5   3  -1 0.64505 1.00752  15
  -5   3  -1 0.40828 0.74304   4
  -6   3  -1 32.2548 4.41273   4
  -6   3  -1 28.2987 4.09066   1
  -6   3  -1 32.5967 5.65910  17
  -6   3  -1 30.9397 4.79862   4
  -6   3  -1 33.3583 4.94938  15
   6  -3   1 28.8319 4.11694   2
  -7   3  -1 5.77824 2.67075  17
  -7   3  -1 7.20070 0.99202   1
  -7   3  -1 6.06551 2.02786  15
  -7   3  -1 6.40000 1.77105   4
  -7   3  -1 5.30992 1.41280   4
   7  -3   1 5.72337 1.03490   2
  -8   3  -1 122.420 15.9642   1
  -8   3  -1 119.782 17.4016  17
  -8   3  -1 112.999 16.6333  15
   8  -3   1 120.209 15.9479   3
   8  -3   1 128.526 15.9940   2
   9  -3   1 11.4812 1.65391   3
   9  -3   1 11.1864 1.80682   2
  10  -3   1 67.7211 8.98525   3
 -11   3  -1 83.2065 13.8356  16
 -11   3  -1 57.7250 9.34948   2
  11  -3   1 76.6650 9.18799   5
  11  -3   1 67.4981 9.18739   3
  12  -3   1 168.775 23.3398  11
  12  -3   1 165.200 22.5664   3
  12  -3   1 180.796 22.6173   6
  13  -3   1 17.4533 3.41952  11
  13  -3   1 11.1122 2.59454  19
  13  -3   1 12.5468 1.85850   3
  14  -3   1 8.72306 1.42846   5
  14  -3   1 13.1351 3.10650  11
  14  -3   1 10.8906 1.47945   3
  15  -3   1 3.24824 2.58039  11
  15  -3   1 2.30023 0.50230   5
  16  -3   1 4.21477 0.74087   5
  16  -3   1 -0.8527 2.65377  11
  17  -3   1 -2.7262 2.40064  11
  16   2  -1 -2.5703 1.77861  11
  16   2  -1 0.15486 0.28284   5
  15   2  -1 0.69331 0.48479   5
  15   2  -1 -1.1267 1.69801  11
 -15  -2   1 0.73064 0.51446   6
  14   2  -1 0.59653 1.86282  11
  14   2  -1 0.85899 0.29893   6
  14   2  -1 1.14305 0.33613   5
 -14  -2   1 0.48639 0.39867   3
  13   2  -1 14.0718 1.93042   6
  13   2  -1 10.4166 2.84878  11
  13   2  -1 13.4890 1.90483   5
 -13  -2   1 14.6306 1.97732   3
  12   2  -1 -0.3442 0.30543   6
  12   2  -1 -0.7169 1.79872  11
  12   2  -1 -0.5260 0.25355   5
  11   2  -1 18.7839 3.28996  11
  11   2  -1 14.1385 2.05455   3
  11   2  -1 14.4366 2.05010   6
  11   2  -1 13.5439 2.00139   5
  10   2  -1 13.4399 1.91313   3
  10   2  -1 10.2331 2.96324  11
  10   2  -1 13.3028 1.89258   6
  10   2  -1 13.9012 1.84891   5
   9   2  -1 16.5942 2.45234   3
   9   2  -1 18.5697 2.44010   6
   8   2  -1 12.8418 1.76187   3
  -8  -2   1 10.9379 2.00361   2
  -8  -2   1 6.93931 6.42524  16
  -7  -2   1 1.57011 0.75687   2
  -7  -2   1 2.65002 3.90253  16
  -6  -2   1 73.5895 11.3437  16
  -6  -2   1 52.6138 7.92240   2
   5   2  -1 279.824 36.5482   4
   5   2  -1 266.581 36.0991   1
  -5  -2   1 279.651 36.6695   4
   4   2  -1 56.9904 8.38210   1
   4   2  -1 69.0769 8.76846   4
  -4  -2   1 68.3187 8.78698   4
   3   2  -1 33.3379 4.46453   4
   3   2  -1 28.2184 4.17539   1
  -3  -2   1 36.4643 4.50902   4
  -3  -2   1 29.6969 4.11822   1
   2   2  -1 57.4940 6.88293   4
   2   2  -1 41.6710 6.69116   1
  -2  -2   1 52.4472 6.60983   1
   1   2  -1 32.4058 4.28523   4
   1   2  -1 29.5238 4.09604   1
  -1  -2   1 34.4254 4.38694  15
  -1  -2   1 31.6725 4.28270   4
  -1  -2   1 27.6540 4.08263   1
   0   2  -1 111.443 13.8715  15
   0   2  -1 115.702 14.0469  17
   0   2  -1 87.2133 13.6969   4
   0  -2   1 108.110 14.0072  17
   0  -2   1 89.1557 13.7104   4
   0  -2   1 107.556 13.8459  15
  -1   2  -1 106.444 14.5220  17
  -1   2  -1 109.377 14.4367  15
   1  -2   1 105.529 14.5247  17
  -2   2  -1 31.9529 4.63308  17
  -2   2  -1 29.6659 4.15942  15
  -2   2  -1 23.7761 3.64792   1
  -2   2  -1 25.7788 4.04464   4
  -3   2  -1 30.3375 4.66307   4
  -3   2  -1 30.3500 4.55268   4
  -3   2  -1 38.7209 5.66584  17
  -4   2  -1 62.7195 8.52914   4
  -5   2  -1 57.1489 8.20997   1
  -5   2  -1 63.3799 8.83764  15
  -5   2  -1 67.6348 8.52048   4
  -6   2  -1 108.059 13.4585   4
  -6   2  -1 99.4165 13.0962   1
  -6   2  -1 93.4628 13.6809  15
   6  -2   1 97.6295 13.1033   2
  -7   2  -1 47.7821 6.26785   1
  -7   2  -1 47.7988 7.00426  15
   7  -2   1 45.7077 6.32555   2
  -8   2  -1 4.44374 2.26288  15
  -8   2  -1 6.72942 2.23287  18
  -8   2  -1 1.64386 0.65047   1
   8  -2   1 0.83219 0.69484   2
   8  -2   1 3.33033 0.59347   3
  -9   2  -1 3.61469 2.52627  17
  -9   2  -1 -0.2795 1.60794  18
   9  -2   1 1.25189 0.38595   3
 -10   2  -1 33.9829 4.49092   2
 -10   2  -1 28.1213 7.89386  16
  10  -2   1 34.5898 4.23026   5
  10  -2   1 26.9629 4.35597   3
  11  -2   1 145.627 20.7249   5
  11  -2   1 146.077 20.7002   3
  11  -2   1 180.401 20.7495   6
  12  -2   1 246.139 31.8345   3
  12  -2   1 234.391 31.8764   5
  12  -2   1 247.187 32.5763  11
  13  -2   1 12.1495 1.98620   6
  13  -2   1 18.2751 4.49778  11
  13  -2   1 15.3362 2.00919   3
  14  -2   1 5.36405 0.87595   3
  14  -2   1 6.16394 0.90966   5
  14  -2   1 4.42252 2.44835  11
  15  -2   1 2.65093 2.49334  11
  15  -2   1 4.19744 0.70323   5
  16  -2   1 -0.0470 0.31170   5
  16  -2   1 -3.1107 2.29407  11
  17  -2   1 -1.5551 2.47708  11
  16   1  -1 2.01972 0.44291   5
  15   1  -1 -0.3151 2.64334  11
  15   1  -1 1.85231 0.40582   5
 -15  -1   1 0.99160 0.47810   3
  14   1  -1 1.97181 0.49860   6
  14   1  -1 0.22107 1.97747  11
 -14  -1   1 3.24822 0.57974   3
  13   1  -1 0.10540 0.29490   5
  13   1  -1 0.32301 0.31304   6
  13   1  -1 1.46152 1.97618  11
  12   1  -1 1.45970 0.41831   6
  12   1  -1 1.08061 0.44051   3
  12   1  -1 -0.3346 1.86236  11
  12   1  -1 0.69845 0.33283   5
  11   1  -1 0.47346 0.48998   6
  11   1  -1 3.32883 2.11452  11
  11   1  -1 0.52556 0.43553   3
  11   1  -1 1.00912 0.36733   5
  10   1  -1 0.63041 0.38377   3
  10   1  -1 0.62724 0.31043   5
  10   1  -1 0.58184 0.37223   6
   9   1  -1 52.3629 6.94760   5
   8   1  -1 2.57068 0.53762   3
  -8  -1   1 1.12855 0.80219   2
  -8  -1   1 5.80937 4.56110  16
   7   1  -1 127.055 15.0087   3
  -7  -1   1 99.6224 17.4027  16
  -7  -1   1 108.846 15.1684   2
  -6  -1   1 193.314 24.6903   2
  -6  -1   1 178.397 26.6001  16
   5   1  -1 79.1630 10.5809   4
   5   1  -1 76.2878 10.1616   1
  -5  -1   1 76.3423 10.5755   4
   4   1  -1 264.983 35.4645   4
   4   1  -1 259.051 35.1274   1
  -4  -1   1 279.458 35.5005   4
   3   1  -1 171.456 22.0513   1
  -3  -1   1 163.790 22.0885   1
   2   1  -1 129.273 16.0374   4
   2   1  -1 106.735 15.8515   1
  -2  -1   1 116.996 15.8375   1
  -2  -1   1 131.341 16.0447   4
   1   1  -1 413.523 51.2720   4
   1   1  -1 398.589 51.1388   1
  -1  -1   1 357.023 51.1260   1
   0   1  -1 412.012 54.6115   4
   0  -1   1 418.505 54.6174   4
  -2   1  -1 338.970 45.3143   1
  -2   1  -1 349.597 45.4411   4
   2  -1   1 345.850 45.3036   1
  -3   1  -1 87.7780 11.3557   4
   3  -1   1 79.8784 11.1476   1
   3  -1   1 86.9073 11.3715   4
  -4   1  -1 39.4396 5.25286   4
   4  -1   1 33.2865 4.94827   1
   4  -1   1 41.9567 5.28745   4
  -5   1  -1 2.12666 0.82478   4
  -6   1  -1 8.11630 1.67210   4
   6  -1   1 7.05231 1.66495   4
  -7   1  -1 181.843 24.1831   1
  -7   1  -1 181.832 24.7809  15
   7  -1   1 187.127 24.2354   2
  -8   1  -1 39.6067 5.05813   1
   8  -1   1 36.1805 5.07081   3
  -9   1  -1 15.9240 2.42744   2
   9  -1   1 13.4497 1.98451   3
  10  -1   1 12.0443 1.81549   3
  10  -1   1 13.0887 1.78764   6
  11  -1   1 88.2779 12.7038   5
  11  -1   1 102.457 12.7268   6
  11  -1   1 120.509 13.5616  11
  11  -1   1 80.1532 12.6916   3
  12  -1   1 229.480 30.3198   3
  12  -1   1 255.638 30.3799   6
  12  -1   1 209.116 30.9666  11
  12  -1   1 227.733 30.3610   5
  13  -1   1 6.24486 1.12427   6
  13  -1   1 8.74477 2.75023  11
  13  -1   1 5.12702 1.08339   3
  13  -1   1 7.57102 1.10003   5
  14  -1   1 5.63189 0.77218   5
  14  -1   1 2.63325 2.73737  11
  14  -1   1 3.94750 0.72903   6
 -15   1  -1 5.49430 1.02034   3
  15  -1   1 8.21612 1.01155   5
  15  -1   1 2.90433 2.45582  11
  16  -1   1 2.24680 2.36303  11
  17  -1   1 -1.1382 2.84372  11
  17   0  -1 2.16332 2.72386  11
  16   0  -1 -0.6767 2.06360  11
  16   0  -1 -0.0496 0.29289   5
  15   0  -1 4.27047 2.12325  11
  15   0  -1 1.77315 0.43144   5
 -15   0   1 1.65064 0.49350   3
  14   0  -1 0.74005 0.34723   6
  14   0  -1 0.82643 2.33963  11
  14   0  -1 0.54360 0.32467   5
  13   0  -1 0.15377 0.29326   5
  13   0  -1 0.30890 0.37954   3
  13   0  -1 0.07132 0.32528   6
  13   0  -1 0.31098 2.00086  11
  12   0  -1 0.27901 0.29689   5
  12   0  -1 -0.4935 0.32865   6
  12   0  -1 -0.4883 1.85138  11
  12   0  -1 -0.2451 0.37945   3
  11   0  -1 4.91995 0.81592   5
  11   0  -1 5.32400 0.86470   6
  11   0  -1 4.57913 2.95802  11
  11   0  -1 6.04043 1.08828   3
  10   0  -1 8.76833 1.38100   3
  10   0  -1 9.74218 1.34391   5
   9   0  -1 1.19818 0.41304   3
  -9   0   1 1.31587 0.85612   2
  -9   0   1 0.06300 4.29109  16
  -8   0   1 -1.3335 3.94365  16
  -8   0   1 4.37532 1.05907   2
  -7   0   1 0.85728 4.25402  16
  -7   0   1 4.29228 1.08414   2
   6   0  -1 1.92227 1.00788   4
  -6   0   1 2.12520 0.94378   4
  -6   0   1 1.97088 0.38792   1
  -6   0   1 3.87082 1.13596  15
   5   0  -1 9.40471 1.97973   4
  -5   0   1 12.7739 2.10781   4
   4   0  -1 80.7968 11.3599   4
  -4   0   1 87.4844 11.3849   4
   3   0  -1 92.1082 11.8610   4
   3   0  -1 84.9327 11.6214   1
  -3   0   1 90.6488 11.8564   4
  -3   0   1 86.8097 11.6790   1
   2   0  -1 2.21273 0.62345   4
  -2   0   1 3.05445 0.47248   1
  -2   0   1 2.51479 0.66815   4
   1   0  -1 5219.83 607.766  13
   1   0  -1 4104.79 609.762  13
  -1   0   1 4524.20 610.479  13
   0   0  -1 1.54486 5.66525  14
  -1   0  -1 7429.43 1146.09  13
  -1   0  -1 9999.99 1145.06  13
   2   0   1 2.18889 0.64451   4
  -3   0  -1 44.0181 5.92183   4
   3   0   1 39.7656 5.67255   1
   3   0   1 45.5781 5.93041   4
  -4   0  -1 390.520 50.4403   4
   4   0   1 386.608 50.4237   4
   4   0   1 368.078 50.1130   1
  -5   0  -1 30.0267 4.22663   4
   5   0   1 26.3082 3.61886   1
   5   0   1 25.5925 4.10944   4
   6   0   1 154.765 20.3919   1
  -7   0  -1 51.6862 7.65163   2
  -7   0  -1 69.4229 11.3061  16
  -8   0  -1 11.7057 5.07126  16
  -8   0  -1 12.8142 2.12760   2
   8   0   1 13.2731 1.85589   3
   9   0   1 16.2799 2.27496   3
  10   0   1 14.4631 2.18395   6
  10   0   1 13.7016 1.92214   5
  10   0   1 13.5720 1.98143   3
  11   0   1 8.16600 1.10208   6
  11   0   1 7.26693 1.05208   5
  11   0   1 5.63231 1.11035   3
  12   0   1 7.20722 1.16736   5
  12   0   1 7.66926 1.22110   3
  12   0   1 8.97214 1.21920   6
  12   0   1 8.53636 2.67393  11
  13   0   1 8.00610 1.28096   5
  13   0   1 9.72841 1.33167   6
  13   0   1 9.05082 2.74055  11
 -14   0  -1 1.00274 0.47736   3
  14   0   1 0.54084 0.35015   6
  14   0   1 -3.1060 2.10712  11
  14   0   1 0.15904 0.28610   5
 -15   0  -1 5.06719 0.77056   3
  15   0   1 3.05331 2.45213  11
  15   0   1 3.63602 0.67413   5
  16   0   1 -2.5726 2.45025  11
  17   0   1 -3.9914 2.97715  11
  17  -1  -1 -1.7019 2.20838  11
  16  -1  -1 1.26363 2.21438  11
  16  -1  -1 1.47869 0.39569   5
  15  -1  -1 0.15107 0.29708   5
  15  -1  -1 0.23549 2.10056  11
  14  -1  -1 -0.1612 0.33592   3
  14  -1  -1 0.11209 0.23921   6
  14  -1  -1 1.50854 2.10620  11
  14  -1  -1 -0.0597 0.27902   5
  13  -1  -1 6.91246 1.21155   5
  13  -1  -1 10.2903 1.48433   3
  13  -1  -1 7.79368 2.58424  11
  13  -1  -1 6.86149 1.15318   6
  12  -1  -1 64.4178 8.46250   6
  12  -1  -1 57.0129 8.45594   3
  12  -1  -1 72.8376 9.33341  11
  11  -1  -1 5.10118 0.82168   5
  11  -1  -1 4.36089 0.85982   3
  11  -1  -1 6.41633 0.87988   6
  10  -1  -1 2.72917 0.53955   3
 -10   1   1 0.30364 4.53042  16
 -10   1   1 0.98796 0.91327   2
   9  -1  -1 3.38086 0.60286   3
  -9   1   1 -1.9300 3.88861  16
  -9   1   1 1.47005 0.92148   2
   7  -1  -1 5.43304 1.02201   2
  -7   1   1 3.73603 0.62250   1
   6  -1  -1 252.242 33.5177   2
   6  -1  -1 228.367 34.1190   4
  -6   1   1 281.921 33.9668   4
   5  -1  -1 100.739 13.4586   4
  -5   1   1 101.782 13.4435   4
  -5   1   1 96.1094 13.1354   1
  -5   1   1 101.140 13.5800  15
   4  -1  -1 3.36536 0.95339   4
  -4   1   1 4.15721 0.64055   1
  -4   1   1 4.53905 1.29597  15
  -4   1   1 4.12242 0.98207   4
   3  -1  -1 35.0352 4.40732   4
  -3   1   1 28.4274 4.19062   1
  -3   1   1 29.7412 4.21474   1
  -3   1   1 36.6773 4.40986   4
   2  -1  -1 838.104 137.143   4
  -2   1   1 1127.54 137.338  15
  -2   1   1 845.392 137.140   4
  -2   1   1 1148.74 137.440  17
  -2   1   1 1260.83 137.689  18
   1  -1  -1 5804.90 749.870  13
   1  -1  -1 5274.57 751.951  13
  -1   1   1 6019.69 750.257  13
   0  -1  -1 420.520 52.0168   4
   0   1   1 405.863 52.0152   4
   0   1   1 361.105 51.9783   1
  -1  -1  -1 3.59788 0.62953   1
  -1  -1  -1 3.21685 0.69054   4
   1   1   1 3.08946 0.66958   1
   1   1   1 2.61965 0.64993   4
  -2  -1  -1 65.8848 9.35946   1
   2   1   1 62.0283 9.33401   1
   2   1   1 85.1296 9.49438   4
  -3  -1  -1 41.6823 5.56505   4
   3   1   1 38.8815 5.51761   4
   3   1   1 38.2751 5.30453   1
  -4  -1  -1 1.97999 0.85864   4
   4   1   1 3.19075 0.96478   4
   4   1   1 0.64380 0.41631   1
  -5  -1  -1 37.5330 5.47331   4
   5   1   1 35.1399 4.76569   1
   5   1   1 34.7400 5.36843   4
   6   1   1 1.66504 0.40441   1
  -7  -1  -1 13.0804 5.12967  16
  -7  -1  -1 20.0705 2.42414   2
   7   1   1 13.0296 2.09970   3
   8   1   1 0.67222 0.39348   3
   9   1   1 14.8352 2.08440   5
   9   1   1 17.2931 2.20440   6
   9   1   1 13.6685 2.13641   3
  10   1   1 29.5362 3.91249   6
  10   1   1 29.6129 3.88364   5
  10   1   1 27.5246 3.91868   3
  11   1   1 30.5310 3.73664   7
  11   1   1 27.1928 3.61514   5
  11   1   1 20.9681 4.55320  11
  11   1   1 26.1470 3.65515   3
  12   1   1 3.77721 0.71296   6
  12   1   1 4.59905 0.72450   5
  12   1   1 4.70574 2.53706  11
  13   1   1 0.21193 0.31370   6
  13   1   1 0.34848 0.29455   5
  13   1   1 -2.1310 1.95905  11
 -14  -1  -1 0.37555 0.37731   3
  14   1   1 -1.8827 2.03356  11
  14   1   1 0.58293 0.35096   5
  14   1   1 0.67282 0.33505   6
  15   1   1 -3.0252 2.10211  11
  15   1   1 0.83045 0.31697   5
  16   1   1 8.52942 1.16033   5
  16   1   1 2.19302 2.52538  11
  17  -2  -1 2.42794 2.14228  11
  16  -2  -1 4.00337 0.71485   5
  16  -2  -1 4.20481 2.45838  11
  15  -2  -1 2.56366 1.30572  19
  15  -2  -1 4.14950 2.53932  11
  15  -2  -1 4.42014 0.70058   5
  14  -2  -1 0.23044 0.35896   3
  14  -2  -1 -0.2055 0.30190   5
  14  -2  -1 -0.1529 2.15053  11
  13  -2  -1 6.58833 1.05336   5
  13  -2  -1 7.15479 1.11071   3
  13  -2  -1 11.5946 5.11746  11
  12  -2  -1 175.577 23.3627   6
  12  -2  -1 187.490 24.0057  11
  12  -2  -1 170.012 23.2654   3
  12  -2  -1 175.769 23.2776   5
  11  -2  -1 113.348 14.5432   3
  11  -2  -1 125.362 14.5427   5
 -11   2   1 90.4408 14.7319   2
 -11   2   1 108.727 19.1629  16
  10  -2  -1 22.1013 3.01029   3
  10  -2  -1 22.6273 2.97980   5
 -10   2   1 23.4822 3.28616   2
 -10   2   1 13.5368 6.25497  16
   9  -2  -1 100.384 13.2790   3
   8  -2  -1 0.97456 0.42874   3
   8  -2  -1 0.85561 0.58766   2
  -8   2   1 1.12959 2.20147  18
  -8   2   1 0.30422 0.87339  15
  -8   2   1 0.46946 0.21082   1
  -8   2   1 2.65326 1.82971  17
   7  -2  -1 16.6329 2.31547   2
   7  -2  -1 14.7332 2.73898   4
  -7   2   1 15.4214 2.69202   4
  -7   2   1 15.7956 2.16155   1
   6  -2  -1 84.1690 12.1998   4
   6  -2  -1 83.7697 11.9064   2
  -6   2   1 80.9712 11.8639   1
  -6   2   1 94.2716 12.2014   4
  -6   2   1 102.517 13.1756  18
  -6   2   1 92.2659 12.9264  17
  -6   2   1 94.4680 12.4276  15
   5  -2  -1 131.864 19.4843   4
  -5   2   1 149.525 20.1230  17
  -5   2   1 141.579 19.4749   4
  -5   2   1 160.785 20.2952  18
   4  -2  -1 20.5728 2.86334   4
  -4   2   1 19.3333 2.78966   4
  -4   2   1 21.0950 3.79080  17
  -4   2   1 16.0146 3.08657  15
  -4   2   1 17.6560 2.47318   1
  -4   2   1 18.2636 4.08411  18
   3  -2  -1 19.2794 2.64198   4
  -3   2   1 16.1433 2.45849   1
  -3   2   1 21.0150 3.33316  17
  -3   2   1 20.3974 4.91747  18
  -3   2   1 16.7417 2.58068   4
  -3   2   1 19.4794 3.00257  15
   2  -2  -1 0.98637 0.32869   4
   2  -2  -1 0.76702 0.74171  15
   2  -2  -1 0.78751 0.98402  17
   2  -2  -1 0.40362 0.18665   1
  -2   2   1 0.60891 0.19871   1
  -2   2   1 0.75210 0.26354   4
  -2   2   1 1.48779 0.81190  15
  -2   2   1 1.35608 0.87460  17
   1  -2  -1 691.730 100.247  15
   1  -2  -1 727.508 100.265  17
  -1   2   1 805.502 100.307  15
  -1   2   1 820.369 100.297  17
   0  -2  -1 145.166 20.2023   1
   0   2   1 161.783 20.2985   4
   0   2   1 154.186 20.2078   1
  -1  -2  -1 48.2231 6.43220   4
   1   2   1 45.3221 6.40555   4
   1   2   1 48.2713 6.32899   1
  -2  -2  -1 114.923 13.4507   4
   2   2   1 107.276 13.4039   4
   2   2   1 80.5796 13.2754   1
   3   2   1 8.16993 1.45056   1
   3   2   1 7.68881 1.55653   4
   4   2   1 204.729 28.9542   1
   4   2   1 235.914 29.2325   4
   5   2   1 193.732 25.5387   1
   6   2   1 11.2048 1.60597   1
   7   2   1 5.20706 0.99229   1
   7   2   1 7.56159 1.07308   3
   8   2   1 5.85104 0.94589   3
   9   2   1 4.95656 0.88451   5
   9   2   1 4.04778 0.77319   3
  10   2   1 2.00648 2.07400  11
  10   2   1 1.73053 0.39181   5
  10   2   1 1.48834 0.46814   3
  10   2   1 0.89069 0.41714   6
  11   2   1 41.3090 5.10454   7
  11   2   1 35.0822 5.04446   6
  11   2   1 47.1548 6.26954  11
  11   2   1 32.7829 5.01513   5
  12   2   1 1.83048 2.09255  11
  12   2   1 0.35781 0.47290   7
  12   2   1 1.20177 0.42328   6
  12   2   1 0.95230 0.37453   5
 -13  -2  -1 4.08524 0.74938   3
  13   2   1 1.75500 2.09630  11
  13   2   1 2.99108 0.61561   5
  13   2   1 4.88566 0.70352   6
 -14  -2  -1 0.00832 0.31893   3
  14   2   1 -0.2885 0.24187   5
  14   2   1 0.00238 0.26817   6
  14   2   1 1.60932 2.06560  11
  15   2   1 0.77423 1.96005  11
  16   2   1 -1.9165 1.99849  11
  17  -3  -1 1.27614 2.57087  11
  16  -3  -1 -2.1253 2.46019  11
  16  -3  -1 4.53413 1.35608  19
  15  -3  -1 7.32559 2.80503  11
  15  -3  -1 7.27300 0.93223   3
  15  -3  -1 2.31099 1.45591  19
  15  -3  -1 5.45226 0.96231   5
  14  -3  -1 0.65001 1.71368  19
  14  -3  -1 2.54783 0.56606   5
  14  -3  -1 3.81002 2.35752  11
  14  -3  -1 3.72428 0.63167   3
  13  -3  -1 21.6988 4.33898  11
  13  -3  -1 22.7557 3.21726   5
  13  -3  -1 25.4520 3.25068   3
  12  -3  -1 232.183 29.0135   3
  12  -3  -1 227.869 29.7135  11
 -12   3   1 201.529 29.2389   2
  11  -3  -1 108.634 13.1943   5
  11  -3  -1 93.7247 13.2007   3
 -11   3   1 109.791 16.6149  16
 -11   3   1 91.5205 13.3867   2
   9  -3  -1 33.3967 4.55781   2
   9  -3  -1 32.9274 4.47742   3
   8  -3  -1 8.58120 1.23704   3
   8  -3  -1 6.48359 1.23450   2
  -8   3   1 10.0415 2.15677  15
  -8   3   1 10.8329 2.79068  17
  -8   3   1 6.17495 1.09460   1
   7  -3  -1 15.4814 2.41298   2
  -7   3   1 18.6815 3.19604  15
  -7   3   1 15.5471 2.33156   1
  -7   3   1 21.9648 4.06087  17
  -7   3   1 19.9260 2.96507   4
   6  -3  -1 17.9669 2.88896   2
  -6   3   1 20.2993 3.00933   4
  -6   3   1 21.4060 4.09817  17
  -6   3   1 19.9328 3.37075  15
  -6   3   1 17.5411 2.57282   1
  -5   3   1 3.00823 0.76895   4
  -5   3   1 1.51365 0.44075   1
  -5   3   1 5.04082 1.54199  15
  -5   3   1 6.60845 2.07342  17
  -4   3   1 114.084 14.5746  17
  -4   3   1 117.939 14.7117  15
  -4   3   1 100.261 13.9940   4
  -4   3   1 90.8736 13.8939   1
  -3   3   1 68.6995 9.50987   4
  -3   3   1 75.0408 9.92103  15
  -3   3   1 75.8774 9.96106  17
  -3   3   1 64.2731 9.34950   1
  -2   3   1 36.8415 5.11577  17
  -2   3   1 28.9289 4.44976   1
  -2   3   1 36.1871 5.04725  15
   1  -3  -1 10.5925 1.45695   4
  -1   3   1 10.3237 1.39304   4
  -1   3   1 8.88216 1.37083   1
   0  -3  -1 5.70742 1.08106   4
   0   3   1 5.70544 1.05865   4
   0   3   1 6.58573 0.95884   1
   1   3   1 72.0029 9.52582   4
   1   3   1 69.6153 9.39727   1
  -2  -3  -1 26.7988 4.07746   4
   2   3   1 25.0990 3.85875   1
   2   3   1 31.8589 4.18335   4
  -3  -3  -1 21.2183 2.76409   4
   3   3   1 16.0061 2.55041   4
   3   3   1 12.0373 2.37501   1
  -4  -3  -1 11.3940 2.12118   4
   4   3   1 14.5171 2.28850   4
   4   3   1 9.59709 1.77593   1
   5   3   1 22.0600 3.07596   1
   6   3   1 2.02386 0.54001   3
   6   3   1 1.08673 0.42789   1
   7   3   1 11.7121 1.72558   3
   8   3   1 2.08341 0.55443   3
   8   3   1 2.78099 0.50919   5
   9   3   1 6.31356 0.88237   5
   9   3   1 4.00520 0.88198   3
   9   3   1 6.65409 0.94405   6
  10   3   1 21.1175 2.96870   7
  10   3   1 21.6735 2.89309   6
  10   3   1 18.8985 4.43930  11
 -11  -3  -1 8.26826 1.63920   3
  11   3   1 11.7196 1.62547   6
  11   3   1 11.8435 1.61628   5
  11   3   1 12.8955 1.71131   7
  11   3   1 13.5979 3.02227  11
 -12  -3  -1 0.50843 0.46162   3
  12   3   1 -0.1439 0.32308   6
  12   3   1 0.11330 0.45286   7
  12   3   1 -0.3053 1.89827  11
  12   3   1 0.30351 0.29200   5
 -13  -3  -1 1.32041 0.57633   3
  13   3   1 -0.2421 2.10492  11
  13   3   1 1.54113 0.41589   6
  13   3   1 2.91987 0.42307   5
  13   3   1 0.19056 0.37132   7
 -14  -3  -1 0.55391 0.40147   3
  14   3   1 0.13641 0.28232   6
  14   3   1 0.11604 0.26317   5
  14   3   1 0.52950 2.06202  11
  15   3   1 0.16498 0.26444   5
  15   3   1 -1.7236 1.81095  11
  16   3   1 -2.0548 2.31248  11
  16  -4  -1 0.64289 0.49437   5
  16  -4  -1 1.47502 3.45213  11
  16  -4  -1 0.36909 0.31412   3
  16  -4  -1 0.90614 1.04865  19
  15  -4  -1 7.74187 2.90920  11
  15  -4  -1 6.52451 0.97812   3
  15  -4  -1 4.81954 1.75289  19
  14  -4  -1 1.03864 0.38993   5
  14  -4  -1 0.59835 0.41656   3
  14  -4  -1 2.55471 2.43063  11
  14  -4  -1 3.64862 1.82078  19
  13  -4  -1 3.59928 0.72033   5
  13  -4  -1 4.77621 0.79556   3
  13  -4  -1 6.47739 2.55896  11
  13  -4  -1 5.88708 2.13916  19
  12  -4  -1 93.4537 12.1573   5
  12  -4  -1 92.3285 14.0497  11
  12  -4  -1 94.6712 12.1798   3
 -12   4   1 87.9880 16.3979  16
 -12   4   1 89.3386 12.3542   2
  11  -4  -1 1.46984 0.35456   5
  11  -4  -1 0.53381 0.36718   3
  10  -4  -1 1.59497 0.63762   2
  10  -4  -1 0.89093 0.60093   3
   9  -4  -1 1.93762 0.60169   2
   9  -4  -1 1.74996 0.53286   3
   8  -4  -1 0.94443 0.53363   3
  -8   4   1 0.87539 0.28563   1
  -8   4   1 0.89546 0.77013   4
  -8   4   1 0.27522 1.35288  17
  -8   4   1 0.94041 1.23456   4
  -8   4   1 -0.2355 1.01805  15
   7  -4  -1 20.6536 2.92855   2
  -7   4   1 21.2981 3.61403   4
  -7   4   1 19.1966 2.88896   1
  -7   4   1 22.1079 3.32448   4
  -7   4   1 25.5047 4.39815  17
  -7   4   1 22.7022 3.78431  15
   6  -4  -1 2.51520 0.61470   2
  -6   4   1 2.17259 0.52345   1
  -6   4   1 3.66688 1.12080   4
  -6   4   1 4.88263 1.80187  17
  -6   4   1 6.35754 1.83772  15
  -6   4   1 3.00650 0.84955   4
   5  -4  -1 120.100 16.2614   2
  -5   4   1 113.142 16.8896  15
  -5   4   1 139.588 16.2882   1
  -5   4   1 133.444 16.4085   4
  -5   4   1 126.611 16.5592   4
  -5   4   1 107.005 16.9305  17
  -4   4   1 35.5947 4.97850   4
  -4   4   1 33.7466 5.28241  15
  -4   4   1 33.6773 5.30950  17
  -4   4   1 33.7969 4.55210   4
  -4   4   1 32.2321 4.49116   1
  -3   4   1 32.0134 4.67928  17
  -3   4   1 31.4406 4.56895  15
  -3   4   1 26.7462 3.66974   4
  -3   4   1 27.1966 3.91506   4
  -3   4   1 23.1291 3.68622   1
  -2   4   1 122.617 15.2146  15
  -2   4   1 122.517 15.2342  17
  -2   4   1 87.5746 14.5082   1
   1  -4  -1 35.5695 5.06538   4
  -1   4   1 39.0049 5.03745   4
   0  -4  -1 23.3861 3.32846   4
   0   4   1 21.6537 3.16966   4
  -1  -4  -1 26.3418 3.75128   4
   1   4   1 25.1068 3.55580   1
   1   4   1 26.6845 3.72008   4
  -2  -4  -1 31.7543 4.52460   4
   2   4   1 29.9636 4.31305   4
   2   4   1 28.8682 4.17856   1
  -3  -4  -1 6.79343 1.42522   4
   3   4   1 2.88963 1.07380   1
   3   4   1 5.33105 1.20738   4
   4   4   1 178.453 23.6677   1
   5   4   1 -0.4052 0.47932   1
   6   4   1 1.05982 0.42489   1
   7   4   1 5.06649 0.85423   3
   8   4   1 58.8632 8.02435   6
   8   4   1 60.8207 8.02264   5
   9   4   1 74.2453 10.0253   6
   9   4   1 73.0058 10.0050   5
   9   4   1 81.5026 10.9042  11
 -10  -4  -1 0.85564 0.50814   3
  10   4   1 0.86989 1.91986  11
  10   4   1 1.03126 0.40167   6
  10   4   1 1.36206 0.55649   7
  10   4   1 0.50528 0.36318   5
 -11  -4  -1 6.69618 1.01483   3
  11   4   1 4.53686 3.37025  11
  11   4   1 5.37501 0.89002   6
  11   4   1 4.45199 0.82950   5
  11   4   1 6.19665 1.26999   7
 -12  -4  -1 3.79102 0.73472   3
  12   4   1 3.90522 0.68691   6
  12   4   1 3.34455 2.11144  11
  12   4   1 5.09196 0.79237   7
  12   4   1 2.72978 0.60482   5
 -13  -4  -1 6.79115 0.93643   3
  13   4   1 3.29497 2.18114  11
  13   4   1 5.26826 0.86154   5
  13   4   1 5.04833 0.87537   6
  14   4   1 -0.1566 0.26423   5
  14   4   1 -1.3877 1.88406  11
 -15  -4  -1 5.95642 1.19413   6
  15   4   1 2.80913 2.29698  11
  15   4   1 8.14879 1.05136   5
  17  -5  -1 -1.8786 3.47559  11
  17  -5  -1 2.00718 0.54972   5
  16  -5  -1 0.57036 4.40049  11
  16  -5  -1 2.15723 0.50401   5
  16  -5  -1 -1.4145 1.05188  19
  15  -5  -1 7.74615 1.39819   5
  15  -5  -1 5.07379 1.99588  19
  15  -5  -1 9.75751 3.21196  11
  15  -5  -1 10.2552 1.40003   3
  14  -5  -1 -0.0839 0.32330   5
  14  -5  -1 1.90562 2.52024  11
  14  -5  -1 0.40412 0.41411   3
  14  -5  -1 1.23268 1.71993  19
  13  -5  -1 1.30867 0.40716   5
  13  -5  -1 4.12380 1.26752  10
  13  -5  -1 -0.3321 2.52002  11
  13  -5  -1 1.28346 0.48622   3
  13  -5  -1 -1.1849 1.79607  19
 -13   5   1 1.78059 0.74097   2
 -13   5   1 -0.8814 5.14024  16
  12  -5  -1 8.31902 1.36506   3
  12  -5  -1 6.73717 4.88428  11
  12  -5  -1 6.37452 1.04724   5
  11  -5  -1 5.04513 0.82846   3
  11  -5  -1 6.24997 1.07406   2
  11  -5  -1 3.17026 0.82714   5
  10  -5  -1 13.9296 2.09142   3
  10  -5  -1 14.9846 2.44358   2
   9  -5  -1 13.2575 1.73538   3
   9  -5  -1 11.2293 1.71360   2
  -9   5   1 10.0965 1.59062   1
   8  -5  -1 0.27824 0.33112   2
   8  -5  -1 0.76831 0.52244   3
  -8   5   1 -0.4045 1.25889  17
  -8   5   1 -0.4378 0.92612  15
  -8   5   1 0.97185 1.25515   4
  -8   5   1 0.25341 0.22325   1
   7  -5  -1 17.5334 2.38238   2
  -7   5   1 15.5166 3.03780   4
  -7   5   1 15.6397 3.63013  17
  -7   5   1 18.7302 2.37383   1
  -7   5   1 18.6340 2.72538   4
  -7   5   1 14.5822 3.43926  15
   6  -5  -1 13.5472 2.08416   2
  -6   5   1 14.6201 2.79241   4
  -6   5   1 16.1191 2.34631   4
  -6   5   1 16.8540 3.52767  17
  -6   5   1 16.3091 3.33418  15
  -6   5   1 14.5858 2.07465   1
   5  -5  -1 0.16557 0.27024   2
  -5   5   1 0.41971 1.25660  15
  -5   5   1 0.47185 1.30917  17
  -5   5   1 0.45988 0.38393   4
  -5   5   1 0.53992 0.28855   1
  -5   5   1 2.31898 1.29259   4
  -4   5   1 26.2115 4.08535   4
  -4   5   1 28.3251 3.80861   1
  -4   5   1 28.5019 4.79205  15
  -4   5   1 28.4533 3.79618   4
  -4   5   1 28.9189 4.83450  17
  -3   5   1 59.9312 9.57342   1
  -3   5   1 79.4391 10.4957  17
  -3   5   1 80.2654 10.4524  15
   2  -5  -1 77.0040 11.3591   4
  -2   5   1 93.7072 11.1250   4
  -2   5   1 79.9209 11.1278   1
   1  -5  -1 77.4789 10.5205   4
  -1   5   1 74.4218 10.4053   1
  -1   5   1 84.1404 10.4891   4
   0  -5  -1 1.34992 0.67522   4
   0   5   1 2.14659 0.68675   4
   0   5   1 2.78960 0.54364   1
  -1  -5  -1 208.150 28.0237   4
   1   5   1 225.619 28.0130   4
   1   5   1 200.157 27.8146   1
  -2  -5  -1 112.555 15.4028   4
   2   5   1 109.333 15.1752   1
   2   5   1 121.574 15.3920   4
  -3  -5  -1 106.855 14.2879   4
   3   5   1 92.1508 14.0559   1
   3   5   1 118.607 14.2809   4
   4   5   1 55.4684 7.63729   1
  -5  -5  -1 19.4597 2.36083   3
   5   5   1 11.7800 2.37178   1
  -6  -5  -1 69.8141 9.30542   3
  -7  -5  -1 271.357 32.7850   3
   7   5   1 224.330 32.7293   5
   7   5   1 250.350 32.7309   6
  -8  -5  -1 189.584 27.2681   3
   8   5   1 214.852 27.2346   6
   8   5   1 215.769 27.2149   5
  -9  -5  -1 78.7137 10.7932   3
   9   5   1 83.4809 10.7248   6
   9   5   1 84.1949 10.7630   7
   9   5   1 76.6232 10.6677   5
 -10  -5  -1 20.6750 2.80291   3
  10   5   1 20.3321 2.79030   7
  10   5   1 19.6626 2.71626   6
  10   5   1 19.5718 3.63738  11
  10   5   1 18.4534 2.69316   5
 -11  -5  -1 2.16456 0.64118   3
  11   5   1 3.59522 0.69992   7
  11   5   1 2.11100 0.51010   5
  11   5   1 3.15653 0.60886   6
  11   5   1 3.62374 2.10232  11
 -12  -5  -1 4.38327 0.71692   3
  12   5   1 3.09624 0.59574   5
  12   5   1 3.40772 0.63728   6
  12   5   1 2.82198 0.75502   7
  12   5   1 3.79717 3.61182  11
 -13  -5  -1 1.04778 0.41578   3
 -13  -5  -1 1.45405 0.53172   7
  13   5   1 0.48851 1.80828  11
  13   5   1 1.38962 0.34088   5
  13   5   1 0.65627 0.44724   7
  13   5   1 0.99591 0.35388   6
  14   5   1 -0.4979 1.84687  11
  14   5   1 0.36522 0.25910   5
  15   5   1 0.58018 1.65775  11
  17  -6  -1 2.69314 3.34552  11
  16  -6  -1 -0.7817 1.24762  19
  16  -6  -1 1.75826 0.46118   5
  16  -6  -1 2.75059 0.53301   3
  16  -6  -1 8.04165 4.46513  11
  15  -6  -1 7.30827 2.09041  19
  15  -6  -1 9.08714 3.47687  11
  14  -6  -1 -0.5639 0.77322  10
  14  -6  -1 11.3660 3.23327  11
  14  -6  -1 0.41307 1.65818  19
  13  -6  -1 1.69148 2.75758  11
  13  -6  -1 0.21288 2.02609  19
  13  -6  -1 3.77742 0.71765   3
  13  -6  -1 4.45974 1.53729  10
  13  -6  -1 3.73158 0.66041   5
 -13   6   1 4.68335 0.98696   2
 -13   6   1 4.12757 5.52540  16
  12  -6  -1 42.9553 6.38803   5
  12  -6  -1 49.2902 7.91612  11
  12  -6  -1 46.8905 6.56829   3
  12  -6  -1 49.2215 6.76256   2
  12  -6  -1 56.3073 7.06068  10
  11  -6  -1 45.9578 5.91885   2
  11  -6  -1 42.8462 5.86309   5
  11  -6  -1 42.3342 5.84852   3
  10  -6  -1 0.13485 0.48043   3
  10  -6  -1 0.86044 0.45009   2
   9  -6  -1 23.1871 3.06053   2
   9  -6  -1 22.0748 3.10789   3
  -9   6   1 25.1011 3.04647   1
  -9   6   1 16.4291 3.98796  15
   8  -6  -1 27.7958 3.62560   2
   8  -6  -1 24.7805 3.68133   3
  -8   6   1 24.3235 4.49664  15
  -8   6   1 28.6834 3.61551   1
   7  -6  -1 26.5937 3.64942   2
  -7   6   1 26.4252 3.65400   1
  -7   6   1 28.9935 4.90379  17
  -7   6   1 18.8799 4.89670   4
  -7   6   1 28.9435 4.69928  15
   6  -6  -1 30.9243 4.14100   2
  -6   6   1 27.0486 4.96527   4
  -6   6   1 30.7862 5.23531  17
  -6   6   1 28.4763 5.15790  15
  -6   6   1 32.3594 4.23446   4
  -6   6   1 31.7868 4.16150   1
   5  -6  -1 37.2198 4.53322   2
  -5   6   1 27.7922 5.83846  15
  -5   6   1 25.9582 5.69308  17
  -5   6   1 38.9241 4.57102   1
   4  -6  -1 663.380 94.6616   2
  -4   6   1 699.578 94.7841   1
  -4   6   1 771.219 95.5448  15
  -4   6   1 750.012 95.4675  17
  -3   6   1 29.1669 5.03417  15
  -3   6   1 28.4736 5.12002  17
   2  -6  -1 92.2068 14.0085   4
  -2   6   1 106.831 13.8452   4
  -2   6   1 125.970 14.8975  15
  -2   6   1 94.5810 13.8185   1
  -1   6   1 434.295 54.3960   4
  -1   6   1 391.970 54.3025   1
   0  -6  -1 6.38487 1.37132   4
   0   6   1 7.11401 1.34362   4
  -1  -6  -1 81.9860 12.0066   4
   1   6   1 90.8967 11.7881   1
   1   6   1 92.3844 12.0069   4
  -2  -6  -1 42.1502 5.84396   4
   2   6   1 35.9682 5.54466   1
   2   6   1 46.1906 5.83977   4
   3   6   1 1.80645 0.93447   1
  -4  -6  -1 24.9495 3.30099   3
   4   6   1 21.0915 3.64380   1
  -5  -6  -1 70.2560 8.26570   3
   5   6   1 51.5800 8.35084   1
  -6  -6  -1 464.637 61.1189   3
  -7  -6  -1 294.105 38.8684   3
   7   6   1 295.928 38.9321   6
  -8  -6  -1 99.9654 14.8629   3
   8   6   1 107.958 14.8033   5
   8   6   1 113.014 14.8294   6
   8   6   1 129.018 14.9341   7
  -9  -6  -1 8.08136 1.45819   3
   9   6   1 13.9989 2.80396  11
   9   6   1 11.1540 1.40908   5
   9   6   1 9.97325 1.52513   7
   9   6   1 7.73917 1.38979   6
 -10  -6  -1 1.60827 0.56009   3
  10   6   1 4.94728 2.96294  11
  10   6   1 0.44280 0.38392   6
  10   6   1 0.65096 0.34330   5
 -11  -6  -1 14.0005 1.67656   3
  11   6   1 10.6900 1.59093   6
  11   6   1 11.3639 1.55489   5
  11   6   1 8.87249 1.61615   7
  11   6   1 7.42113 2.60419  11
 -12  -6  -1 6.73943 1.03841   3
  12   6   1 2.17588 2.14663  11
  12   6   1 6.35981 1.06225   6
  12   6   1 9.93975 1.12425   5
  12   6   1 4.56460 1.00338   7
 -13  -6  -1 0.06572 0.45840   3
 -13  -6  -1 0.31262 0.41051   7
  13   6   1 -3.1389 2.40136  11
  13   6   1 -0.0196 0.25989   5
  13   6   1 0.51651 0.34649   7
  13   6   1 0.08465 0.26972   6
 -14  -6  -1 3.57980 0.85100   6
  14   6   1 1.16279 2.22586  11
  14   6   1 3.22748 0.52632   5
  15   6   1 -0.7888 1.59167  11
  17  -7  -1 5.03293 2.75261  11
  16  -7  -1 4.50384 2.36909  19
  16  -7  -1 6.86766 3.86161  11
  16  -7  -1 5.85126 0.96634   3
  15  -7  -1 -0.0368 0.52824   3
  15  -7  -1 -2.0168 1.56476  19
  15  -7  -1 3.66253 3.30003  11
  15  -7  -1 0.92678 0.70772  10
  14  -7  -1 6.61204 1.04325   3
  14  -7  -1 6.68339 1.76650  10
  14  -7  -1 3.84138 2.04497  19
  14  -7  -1 5.69606 3.30959  11
 -14   7   1 7.21047 4.97875  16
 -14   7   1 6.82620 1.27578   2
  13  -7  -1 25.2329 4.60898  11
  13  -7  -1 15.1579 3.50831  19
  13  -7  -1 22.8552 2.71458   3
  13  -7  -1 16.5877 2.63601   5
  12  -7  -1 1.43515 0.62875   3
  12  -7  -1 1.11893 0.34541   5
  12  -7  -1 -0.2708 0.50244   2
  12  -7  -1 4.88170 3.25125  11
  12  -7  -1 1.19738 1.95264  10
  12  -7  -1 0.47913 2.68930  19
  11  -7  -1 32.8621 4.21463   2
  11  -7  -1 30.2805 4.17113   3
  11  -7  -1 29.2096 4.12911   5
  10  -7  -1 34.5055 4.67880   2
   9  -7  -1 70.1606 9.86119   3
   9  -7  -1 78.1490 9.84964   2
  -9   7   1 81.6075 9.86627   1
  -9   7   1 65.3066 10.7566  15
   8  -7  -1 2.81593 0.58532   2
  -8   7   1 0.26374 1.35617  15
  -8   7   1 3.41384 0.57224   1
  -8   7   1 1.07873 1.55206  17
  -7   7   1 2.64201 1.76613  17
  -7   7   1 0.59728 1.47106  15
  -7   7   1 2.65037 0.52015   1
   6  -7  -1 2.58816 0.56655   2
  -6   7   1 2.21452 1.86315  17
  -6   7   1 3.24347 1.96325  15
  -6   7   1 3.87391 0.66368   1
   5  -7  -1 92.8572 14.3920   2
  -5   7   1 101.142 14.4530   1
  -5   7   1 120.305 15.5724  17
  -5   7   1 127.863 15.6440  15
  -4   7   1 1546.54 223.499   1
  -4   7   1 1793.34 223.956  15
  -4   7   1 1757.73 223.802  17
   3  -7  -1 20.2589 2.75650   2
  -3   7   1 20.4460 4.40036  17
   2  -7  -1 0.97824 0.82970   4
  -2   7   1 0.07403 1.47125  15
  -2   7   1 1.24534 0.39776   1
  -2   7   1 0.78699 0.41642   4
   1  -7  -1 104.426 14.7959   4
  -1   7   1 116.514 14.7274   4
  -1   7   1 109.583 14.6025   1
   0  -7  -1 171.531 24.4200   4
   0   7   1 176.299 24.2138   1
   0   7   1 203.246 24.4176   4
  -1  -7  -1 45.8736 6.89390   4
   1   7   1 55.5642 6.93001   4
   1   7   1 47.2188 6.66468   1
   2   7   1 9.41976 1.63737   1
  -3  -7  -1 12.7051 1.99963   3
   3   7   1 15.5372 2.40835   1
  -4  -7  -1 200.895 24.6068   3
   4   7   1 169.977 24.8055   1
  -5  -7  -1 92.7886 12.3276   3
  -6  -7  -1 208.634 29.8486   3
   6   7   1 240.155 29.8109   6
   6   7   1 230.188 29.7777   5
  -7  -7  -1 37.6049 4.84766   3
   7   7   1 35.4030 4.72923   5
   7   7   1 33.3482 4.76621   6
  -8  -7  -1 21.0839 3.57699   3
   8   7   1 32.9788 4.65284  11
   8   7   1 26.9559 3.64216   7
  -9  -7  -1 7.12795 1.08436   3
   9   7   1 5.70581 0.89766   5
   9   7   1 5.48755 1.05462   7
   9   7   1 5.37420 0.93091   6
   9   7   1 3.56021 2.15147  11
 -10  -7  -1 4.55208 0.94622   3
  10   7   1 5.58628 0.85265   5
  10   7   1 5.13676 2.03885  11
  10   7   1 5.25581 0.97511   7
  10   7   1 5.37286 0.89552   6
 -11  -7  -1 0.76255 0.48022   3
  11   7   1 1.21753 0.41718   6
  11   7   1 1.37047 0.61495   7
  11   7   1 1.17150 0.36999   5
 -12  -7  -1 2.78209 0.56114   3
 -12  -7  -1 2.88286 0.65665   7
  12   7   1 -1.0797 1.77429  11
  12   7   1 2.78944 0.58753   7
  12   7   1 1.64146 0.45223   5
  12   7   1 2.70735 0.51586   6
 -13  -7  -1 5.98064 1.00471   7
  13   7   1 2.93178 1.92173  11
  13   7   1 5.65257 0.82188   5
  14   7   1 -2.0543 1.40825  11
  17  -8  -1 -0.8163 1.07799  19
  16  -8  -1 1.66365 2.20070  19
  16  -8  -1 1.48629 0.65823  10
  15  -8  -1 1.28906 0.97326  10
  15  -8  -1 0.29648 1.63027  19
  15  -8  -1 -0.0362 0.53460   3
  15  -8  -1 -0.1834 3.14309  11
  14  -8  -1 -1.3794 3.22565  11
  14  -8  -1 2.52233 1.82040  19
  14  -8  -1 1.16580 0.47054   3
  14  -8  -1 1.72035 1.31005  10
 -14   8   1 5.81785 4.66298  16
 -14   8   1 1.99421 0.59803   2
  13  -8  -1 -0.5700 1.82197  19
  13  -8  -1 0.41370 0.61962   2
  13  -8  -1 1.63202 0.48095   3
  13  -8  -1 2.03022 3.52028  11
  13  -8  -1 -0.3462 1.32721  10
  12  -8  -1 6.25976 1.00804   3
  12  -8  -1 4.95283 1.87210  10
  12  -8  -1 5.49765 1.13916   9
  12  -8  -1 7.52794 1.18569   2
  12  -8  -1 3.36243 2.16214  19
  12  -8  -1 4.25902 4.92034  11
  11  -8  -1 273.179 34.7563   2
  11  -8  -1 254.367 34.7354   3
  10  -8  -1 15.4561 2.17275   2
  10  -8  -1 13.9087 2.22526   3
 -10   8   1 16.7362 2.18999   1
   9  -8  -1 2.41123 0.67545   3
   9  -8  -1 2.22000 0.56059   2
  -9   8   1 3.13374 0.56415   1
  -9   8   1 0.66640 1.53600  15
   8  -8  -1 6.54967 1.10267   2
   8  -8  -1 5.96099 1.25810   3
  -8   8   1 7.89491 2.48731  17
  -8   8   1 7.73444 2.61715  15
  -8   8   1 8.25984 1.18283   1
   7  -8  -1 1.85531 0.92619   3
   7  -8  -1 3.17282 0.61909   2
  -7   8   1 3.90069 0.66178   1
  -7   8   1 1.99834 1.73049  17
  -7   8   1 1.99601 1.88567  15
   6  -8  -1 283.519 37.5837   2
  -6   8   1 268.748 38.6162  15
  -6   8   1 267.408 38.5441  17
  -6   8   1 321.453 37.6927   1
   5  -8  -1 635.570 96.5270   2
  -5   8   1 646.214 96.7029   1
  -5   8   1 848.952 97.7256  15
  -5   8   1 814.221 97.5777  17
   4  -8  -1 749.475 112.086   2
  -4   8   1 941.401 113.097  15
  -4   8   1 927.748 113.049  17
  -4   8   1 796.652 112.254   1
  -3   8   1 27.4094 4.91010  15
  -3   8   1 16.8331 2.65185   1
  -3   8   1 18.9160 2.82178   4
   2  -8  -1 54.9666 7.71141   2
  -2   8   1 61.4502 7.86129   4
  -2   8   1 59.1302 7.79404   1
   1  -8  -1 1.61464 0.89539   4
  -1   8   1 2.01439 0.54712   1
  -1   8   1 2.22894 0.72020   4
   0  -8  -1 24.7598 3.42813   4
   0   8   1 16.9826 2.77477   1
   0   8   1 22.9094 3.21605   4
  -1  -8  -1 6.07831 1.80044   4
   1   8   1 13.1165 1.68689   1
   1   8   1 9.39921 1.90634   4
  -2  -8  -1 84.7468 11.4247   3
   2   8   1 87.2237 11.5231   1
  -3  -8  -1 3.66483 0.79171   3
   3   8   1 2.15155 0.98801   1
  -4  -8  -1 192.132 24.8646   3
   4   8   1 184.047 25.1133   1
  -6  -8  -1 0.87601 0.56682   3
   6   8   1 1.53204 0.38908   5
   6   8   1 0.93917 0.46326   6
  -7  -8  -1 -0.0383 0.48627   3
   7   8   1 0.92443 0.42509   6
   7   8   1 -0.6483 0.60280   7
   7   8   1 0.33310 1.81290  11
   7   8   1 0.37130 0.30160   5
  -8  -8  -1 0.34041 0.53583   3
   8   8   1 -0.2101 0.57415   7
   8   8   1 -0.1739 0.28135   5
   8   8   1 -0.0364 0.35494   6
   8   8   1 -1.7226 1.75972  11
  -9  -8  -1 1.54445 0.61105   3
   9   8   1 0.88132 0.60327   7
   9   8   1 -0.1865 1.76014  11
   9   8   1 1.59597 0.39915   5
   9   8   1 0.92604 0.44000   6
 -10  -8  -1 5.83006 0.96921   3
  10   8   1 4.03690 0.96147   7
  10   8   1 6.07625 0.86159   5
  10   8   1 5.29971 0.91740   6
 -11  -8  -1 2.20763 0.68048   7
 -11  -8  -1 2.98127 0.60817   3
  11   8   1 -0.6000 1.83337  11
  11   8   1 2.64531 0.50930   5
  11   8   1 2.35931 0.57713   6
  11   8   1 2.85323 0.62767   7
 -12  -8  -1 5.83228 0.81928   7
 -12  -8  -1 3.76606 0.83341   3
  12   8   1 3.43351 0.65842   5
  12   8   1 4.18406 2.14223  11
 -13  -8  -1 1.88531 0.54265   7
 -13  -8  -1 2.57592 0.71297   6
  13   8   1 3.56656 0.50962   5
  13   8   1 1.84290 1.90382  11
  14   8   1 -1.9407 1.29620  11
  17  -9  -1 4.62294 1.77494  19
  16  -9  -1 -1.5594 2.51783  11
  16  -9  -1 0.87532 0.85878  10
  16  -9  -1 4.37546 2.01466  19
  16  -9  -1 1.31958 0.41360   3
  15  -9  -1 0.25132 0.63833   3
  15  -9  -1 1.36530 1.07077  10
  15  -9  -1 2.47537 1.74341  19
  15  -9  -1 -2.2538 2.49819  11
 -15   9   1 1.10531 4.15803  16
  14  -9  -1 11.5128 2.75051  19
  14  -9  -1 3.81031 3.84989  11
  14  -9  -1 14.2485 1.83080   3
  13  -9  -1 1.11572 0.57370   2
  13  -9  -1 3.20208 1.97476  19
  13  -9  -1 1.13070 1.37099  10
  13  -9  -1 0.95522 0.46198   3
  13  -9  -1 -0.1249 3.63919  11
  12  -9  -1 9.86267 2.98646  19
  12  -9  -1 12.9940 1.97986   2
  12  -9  -1 14.2616 1.96231   3
  11  -9  -1 12.2738 3.31741  19
  11  -9  -1 22.3669 3.89645  10
  10  -9  -1 2.23492 0.54505   2
  10  -9  -1 1.70345 0.60760   3
 -10   9   1 2.41572 2.36146  15
 -10   9   1 3.01359 0.58999   1
   9  -9  -1 28.4575 4.39698   3
   9  -9  -1 35.4041 4.35017   2
  -9   9   1 38.1460 4.39012   1
  -9   9   1 22.5187 5.74224  15
   8  -9  -1 0.07988 0.62093   3
   8  -9  -1 1.04627 0.38387   2
  -8   9   1 2.32136 0.49508   1
  -8   9   1 2.12592 1.81248  17
  -8   9   1 1.38957 1.69632  15
   7  -9  -1 42.2119 5.09520   2
  -7   9   1 32.9240 6.79406  17
  -7   9   1 41.6587 5.14933   1
  -7   9   1 29.0203 6.55073  15
   6  -9  -1 110.959 18.3838   3
   6  -9  -1 147.790 18.2251   2
  -6   9   1 161.560 18.3387   1
  -6   9   1 137.134 19.5066  15
  -6   9   1 131.393 19.3824  17
   5  -9  -1 264.512 39.4769   2
  -5   9   1 321.943 40.7331  17
  -5   9   1 335.553 40.8123  15
  -5   9   1 282.985 39.5804   1
   4  -9  -1 401.122 52.6079   2
  -4   9   1 416.389 52.7307   1
  -4   9   1 381.775 53.6885  15
   3  -9  -1 4.00655 2.20014   4
   3  -9  -1 10.5084 1.29214   2
  -3   9   1 7.08985 1.34726   1
  -3   9   1 8.76937 1.36496   4
   2  -9  -1 33.6715 4.49385   2
   2  -9  -1 25.3852 5.06941   4
  -2   9   1 37.9917 4.60445   1
  -2   9   1 33.0999 4.66462   4
   1  -9  -1 2.55809 1.19482   4
   1  -9  -1 3.42896 0.59719   2
  -1   9   1 4.48650 0.79011   1
  -1   9   1 1.81306 0.82741   4
   0  -9  -1 110.851 14.7117   2
   0  -9  -1 96.5015 15.1224   4
   0   9   1 119.516 14.8476   1
   0   9   1 117.963 15.0768   4
  -1  -9  -1 23.6324 3.27332   2
  -1  -9  -1 27.2309 3.48660   3
   1   9   1 22.9985 3.44732   1
  -2  -9  -1 4.10986 0.89751   3
   2   9   1 4.05772 1.02285   1
  -3  -9  -1 14.5869 2.16855   3
   3   9   1 14.5210 2.47480   1
  -4  -9  -1 18.0069 2.68483   3
  -5  -9  -1 4.93779 0.92744   3
   5   9   1 4.63946 0.75802   5
  -6  -9  -1 15.5792 2.45227   3
   6   9   1 16.8234 2.40055   6
   6   9   1 20.8781 3.46338  11
   6   9   1 18.6223 2.55766   7
   6   9   1 16.3799 2.34367   5
  -7  -9  -1 26.8450 3.46861   3
   7   9   1 23.2863 3.52376   7
   7   9   1 23.8802 3.40287   6
   7   9   1 25.0078 3.34364   5
   7   9   1 24.7181 4.36054  11
  -8  -9  -1 4.04171 0.88154   3
   8   9   1 4.62394 0.82340   6
   8   9   1 4.41478 0.73777   5
   8   9   1 4.79840 1.00393   7
   8   9   1 7.64963 2.81937  11
  -9  -9  -1 2.06658 0.59310   3
   9   9   1 1.15045 0.48789   6
   9   9   1 2.13655 0.66404   7
   9   9   1 1.80146 0.43399   5
   9   9   1 0.13891 1.75868  11
 -10  -9  -1 2.58129 0.94537   3
 -10  -9  -1 1.67841 0.69611   7
  10   9   1 1.90595 0.40404   5
  10   9   1 1.26818 0.56428   7
  10   9   1 -1.2148 1.77827  11
  10   9   1 1.13767 0.43376   6
 -11  -9  -1 0.70494 0.41000   3
 -11  -9  -1 -0.0218 0.50404   7
  11   9   1 0.69052 0.45536   7
  11   9   1 -0.1310 0.25821   5
  11   9   1 -1.4380 1.65627  11
 -12  -9  -1 2.38176 0.58539   7
 -12  -9  -1 2.36277 0.74030   6
  12   9   1 1.86747 1.69447  11
  12   9   1 2.28613 0.42640   5
 -13  -9  -1 1.68100 0.52556   7
  13   9   1 1.26105 1.44095  11
  17 -10  -1 6.20015 1.89244  19
  16 -10  -1 2.19258 2.28830  19
  16 -10  -1 1.83767 0.96683  10
  15 -10  -1 7.64851 2.04409  19
  15 -10  -1 6.32218 1.54941  10
  15 -10  -1 -0.0692 2.28956  11
  14 -10  -1 1.11344 1.18982  10
  14 -10  -1 0.06301 0.63781   2
  14 -10  -1 -0.8786 1.82362  19
  14 -10  -1 -0.4895 2.79663  11
  14 -10  -1 -0.5276 0.43083   3
  13 -10  -1 3.07681 0.98265   9
  13 -10  -1 4.93508 0.86979   3
  13 -10  -1 2.85161 1.74413  10
  13 -10  -1 6.13517 3.75316  11
  13 -10  -1 5.29397 0.95482   2
  12 -10  -1 19.8676 4.32601  19
  12 -10  -1 19.1992 3.92239  10
  12 -10  -1 25.8742 3.30534   2
  12 -10  -1 17.6418 5.72855  11
  12 -10  -1 25.2485 3.31104   3
  12 -10  -1 25.6780 3.53041   9
  11 -10  -1 7.17545 2.27813  10
  11 -10  -1 8.66345 1.35385   3
  11 -10  -1 9.69434 1.52939   9
  11 -10  -1 5.78863 2.54307  19
  11 -10  -1 7.46678 1.36262   2
  10 -10  -1 32.9556 4.26091   2
  10 -10  -1 29.5099 4.32084   3
   9 -10  -1 13.5746 1.99763   2
  -9  10   1 13.0314 2.17416   1
   8 -10  -1 1.08299 0.41802   2
   8 -10  -1 0.82017 0.72835   3
  -8  10   1 0.76657 1.65077  17
  -8  10   1 1.96254 0.51891   1
  -8  10   1 1.79576 1.79446  15
   7 -10  -1 3.82714 0.67983   2
   7 -10  -1 2.90270 1.10251   3
  -7  10   1 4.49153 0.77438   1
  -7  10   1 1.31569 2.02770  17
  -7  10   1 2.99426 2.07250  15
   6 -10  -1 245.085 36.3730   3
   6 -10  -1 281.222 35.8634   2
  -6  10   1 297.434 35.9773   1
  -6  10   1 268.358 37.1299  15
  -6  10   1 266.076 37.0967  17
   5 -10  -1 325.912 47.7289   3
   5 -10  -1 384.240 47.5075   2
  -5  10   1 329.873 48.6542  15
  -5  10   1 402.124 47.6549   1
   4 -10  -1 35.5293 4.53068   2
   4 -10  -1 30.6822 4.92841   3
   3 -10  -1 3.01453 0.54006   2
   3 -10  -1 0.91748 1.12967   3
  -3  10   1 2.16574 0.58969   1
   2 -10  -1 10.3581 2.65627   4
   2 -10  -1 12.2030 1.66933   2
   2 -10  -1 10.1162 1.95673   3
  -2  10   1 11.0898 1.94541   4
  -2  10   1 14.4337 1.89649   1
   1 -10  -1 31.6379 4.24886   2
   1 -10  -1 29.4914 5.02926   4
   1 -10  -1 28.1437 4.46012   3
  -1  10   1 34.1434 4.38818   1
  -1  10   1 35.5396 4.61580   4
   0 -10  -1 5.68187 0.85395   2
   0 -10  -1 5.09753 1.25309   3
   0  10   1 5.48202 1.26286   1
  -1 -10  -1 23.5699 3.51175   3
   1  10   1 26.8537 3.60599   1
  -2 -10  -1 16.6039 2.45500   3
   2  10   1 17.0504 2.66349   1
   3  10   1 12.9146 2.28092   1
  -4 -10  -1 1.91565 0.69925   3
   4  10   1 2.63740 0.50981   5
   4  10   1 3.60242 0.62971   6
  -5 -10  -1 9.12567 1.46971   3
   5  10   1 8.55173 1.31569   5
   5  10   1 9.22030 1.51632   7
   5  10   1 10.4848 2.90065  11
   5  10   1 9.25651 1.38995   6
  -6 -10  -1 1.72275 0.56355   3
   6  10   1 1.58326 0.68391   7
   6  10   1 0.93612 1.91039  11
   6  10   1 0.55782 0.43780   5
  -7 -10  -1 0.59323 0.53172   3
   7  10   1 1.37633 0.64996   7
   7  10   1 1.40286 1.87885  11
   7  10   1 0.66221 0.41384   6
   7  10   1 0.17884 0.28879   5
  -8 -10  -1 0.50174 0.51717   3
   8  10   1 0.48814 0.58856   7
   8  10   1 0.95867 1.75193  11
   8  10   1 0.68170 0.33461   5
   8  10   1 0.43482 0.43069   6
  -9 -10  -1 -0.6468 0.63838   7
  -9 -10  -1 0.61429 0.47663   3
   9  10   1 0.31354 0.38709   6
   9  10   1 0.01938 0.27943   5
   9  10   1 0.51715 0.55568   7
   9  10   1 3.32454 2.35121  11
 -10 -10  -1 9.06998 1.42787   3
 -10 -10  -1 9.16675 1.52271   7
  10  10   1 9.92958 1.47622   7
  10  10   1 9.87785 1.36414   5
  10  10   1 9.33947 2.39400  11
 -11 -10  -1 0.65069 0.49310   7
  11  10   1 1.44891 1.57377  11
  11  10   1 0.57030 0.26895   5
 -12 -10  -1 0.08498 0.76520   6
 -12 -10  -1 0.51449 0.39950   7
  12  10   1 0.49076 1.71032  11
  12  10   1 0.59137 0.26085   5
  13  10   1 -0.6108 1.55476  11
  17 -11  -1 10.9680 2.20979  19
  16 -11  -1 8.82622 1.27350   3
  16 -11  -1 9.65993 2.46579  19
  15 -11  -1 32.1303 5.52555  19
  15 -11  -1 34.2003 5.35839  10
  15 -11  -1 40.6136 4.89654   3
  14 -11  -1 1.79045 1.20476  10
  14 -11  -1 1.15934 0.47939   3
  14 -11  -1 0.31245 1.90503  19
  14 -11  -1 -0.2169 0.53042   2
  14 -11  -1 0.38936 0.59397   9
  13 -11  -1 7.94971 1.23196   3
  13 -11  -1 6.44536 1.29099   2
  13 -11  -1 4.69220 1.77402  10
  13 -11  -1 5.09986 2.38497  19
  12 -11  -1 12.9542 1.85491   2
  12 -11  -1 13.4304 1.99230   9
  12 -11  -1 10.2214 1.81069   3
  12 -11  -1 15.3298 3.21830  19
  12 -11  -1 7.77475 4.89659  11
  11 -11  -1 6.86556 2.39143  10
  11 -11  -1 6.55802 1.51754   3
  11 -11  -1 6.60888 1.13941   2
  11 -11  -1 8.60139 3.16404  19
  10 -11  -1 7.41077 1.41615   3
  10 -11  -1 10.1302 1.40489   2
   9 -11  -1 2.88464 0.58908   2
   9 -11  -1 1.47574 0.76811   3
  -9  11   1 1.68214 3.16596  15
   8 -11  -1 68.9148 8.21758   2
   8 -11  -1 52.9672 8.34581   3
  -8  11   1 70.3143 8.30507   1
  -8  11   1 51.2400 9.62124  15
   7 -11  -1 20.7947 3.81243   3
   7 -11  -1 26.8396 3.55752   2
  -7  11   1 27.8413 3.64293   1
  -7  11   1 31.3018 6.10284  15
   6 -11  -1 63.5805 8.73812   3
   6 -11  -1 63.4635 8.41432   2
  -6  11   1 71.8424 8.52706   1
  -6  11   1 52.0918 9.79968  15
   5 -11  -1 16.7634 2.33590   2
   5 -11  -1 14.7711 2.86945   3
  -5  11   1 18.3891 2.44558   1
   4 -11  -1 26.6161 3.72559   3
   4 -11  -1 22.6422 3.16696   2
  -4  11   1 22.6993 3.26397   1
   3 -11  -1 31.7599 4.92516   3
  -3  11   1 37.5140 4.77763   1
   2 -11  -1 11.0419 2.01111   3
   2 -11  -1 11.9877 1.74531   2
  -2  11   1 16.0651 2.04911   1
   1 -11  -1 0.44723 0.62939   3
   1 -11  -1 0.80561 0.28755   2
  -1  11   1 0.46261 0.44150   1
   0 -11  -1 19.3873 3.05286   3
   0 -11  -1 22.2254 2.84516   2
   0  11   1 20.9261 3.02777   1
  -1 -11  -1 10.4307 1.56514   3
   1  11   1 7.88007 1.56885   1
  -2 -11  -1 1.90448 0.70384   3
   2  11   1 2.09971 0.89935   1
  -3 -11  -1 1.20855 0.56600   3
   3  11   1 0.94490 0.44737   6
  -4 -11  -1 71.6377 9.89349   3
   4  11   1 72.4304 9.84729   6
   4  11   1 78.7431 9.95363   7
   4  11   1 74.2521 9.80139   5
  -5 -11  -1 1.93246 0.61904   3
   5  11   1 1.03615 0.64793   6
   5  11   1 1.77850 0.71818   7
   5  11   1 -2.1621 1.90909  11
   5  11   1 1.24946 0.37991   5
  -6 -11  -1 14.0506 1.88039   3
   6  11   1 11.8601 2.79814  11
   6  11   1 10.2693 1.72239   6
   6  11   1 12.4826 1.66814   5
   6  11   1 11.1068 1.84896   7
  -7 -11  -1 6.19717 1.40886   3
   7  11   1 6.04074 1.14657   6
   7  11   1 4.83788 1.02555   7
   7  11   1 2.62283 1.92614  11
  -8 -11  -1 1.16749 0.50884   3
  -8 -11  -1 0.70929 0.64721   7
   8  11   1 0.41522 0.30831   5
   8  11   1 2.13503 1.70515  11
   8  11   1 0.99392 0.57172   7
   8  11   1 0.91273 0.46251   6
  -9 -11  -1 2.72246 0.61555   3
  -9 -11  -1 1.57804 0.68753   7
   9  11   1 3.01191 1.75575  11
   9  11   1 2.75843 0.66445   7
   9  11   1 2.05792 0.44660   5
 -10 -11  -1 2.03332 0.73755   7
 -10 -11  -1 2.32507 0.58336   3
  10  11   1 2.43101 0.53123   5
  10  11   1 1.94040 2.27435  11
 -11 -11  -1 0.38873 0.54746   7
 -11 -11  -1 -0.1358 0.66191   6
  11  11   1 1.00398 0.33420   5
  11  11   1 -0.9660 1.47486  11
 -12 -11  -1 -0.0072 0.50832   7
  12  11   1 -1.1028 1.22200  11
  17 -12  -1 7.00237 1.41982  10
  16 -12  -1 2.28863 1.09406  10
  16 -12  -1 3.47224 1.44072  19
  15 -12  -1 4.12977 0.61069   3
  15 -12  -1 3.89520 1.23540  10
  15 -12  -1 0.46144 0.59251   9
  15 -12  -1 1.90849 1.73218  19
  14 -12  -1 0.06562 0.63230   9
  14 -12  -1 -0.1825 0.47532   2
  14 -12  -1 0.37047 1.87208  19
  14 -12  -1 0.84073 1.17091  10
  14 -12  -1 -0.1270 0.45421   3
  13 -12  -1 6.43485 1.03213   2
  13 -12  -1 4.16163 2.30548  19
  13 -12  -1 4.27327 1.60268  10
  13 -12  -1 4.68493 1.04035   3
  13 -12  -1 5.62239 1.14548   9
  12 -12  -1 -0.1238 0.36437   2
  12 -12  -1 0.24111 1.33338  10
  12 -12  -1 -0.1675 0.61445   9
  12 -12  -1 1.72981 2.21448  19
  12 -12  -1 -0.4440 0.54634   3
  11 -12  -1 3.58282 0.63949   2
  11 -12  -1 1.81072 0.81278   9
  11 -12  -1 0.98291 2.42452  19
  11 -12  -1 2.14428 1.55870  10
  11 -12  -1 1.73715 0.74649   3
  10 -12  -1 15.6628 2.20714   9
  10 -12  -1 9.97285 2.62855  10
  10 -12  -1 11.7030 2.02497   3
  10 -12  -1 12.8230 3.46328  19
  10 -12  -1 13.9983 2.02058   2
   9 -12  -1 0.05794 0.65294   3
   9 -12  -1 0.02268 0.31874   2
   8 -12  -1 11.3239 1.63152   2
   7 -12  -1 148.789 19.0427   2
   7 -12  -1 127.214 19.2157   3
  -7  12   1 156.541 19.1649   1
   6 -12  -1 6.23044 1.34075   3
   6 -12  -1 3.29432 0.65926   2
  -6  12   1 4.42865 1.04510   1
   5 -12  -1 49.6930 6.61739   2
   5 -12  -1 48.6763 6.99969   3
  -5  12   1 50.5315 6.73252   1
   4 -12  -1 18.5467 2.62622   2
   4 -12  -1 20.7356 3.14276   3
  -4  12   1 19.4809 2.75674   1
   3 -12  -1 211.032 27.3182   2
   3 -12  -1 191.245 27.4823   3
  -3  12   1 220.310 27.4684   1
   2 -12  -1 79.9474 10.2108   2
   2 -12  -1 69.7996 10.3742   3
  -2  12   1 81.5838 10.3603   1
   1 -12  -1 7.89571 1.12973   2
   1 -12  -1 6.18285 1.32299   3
  -1  12   1 9.58588 1.47972   1
   0 -12  -1 8.43996 1.68739   3
   0  12   1 5.67225 1.19733   1
  -1 -12  -1 2.76688 0.79097   3
  -2 -12  -1 33.8098 4.40535   3
   2  12   1 35.0411 4.32415   6
   2  12   1 23.8858 4.56001   1
  -3 -12  -1 89.5973 13.1317   3
   3  12   1 93.1760 13.0816   6
   3  12   1 115.117 13.2109   7
  -4 -12  -1 4.85655 1.64778   8
  -4 -12  -1 9.03768 1.22560   3
   4  12   1 5.98292 1.05858   6
   4  12   1 5.89243 1.22138   7
   4  12   1 6.18343 0.97389   5
   4  12   1 8.03436 2.21922  11
  -5 -12  -1 1.43220 0.62529   3
  -5 -12  -1 1.28437 0.76487   7
   5  12   1 0.92098 0.67161   7
   5  12   1 -0.4449 1.87289  11
   5  12   1 0.67133 0.31995   5
   5  12   1 1.55184 0.48169   6
  -6 -12  -1 3.25167 0.89495   7
  -6 -12  -1 2.94200 0.99693   3
   6  12   1 3.31440 0.84982   7
   6  12   1 5.94412 1.98049  11
   6  12   1 2.84932 0.55676   5
   6  12   1 3.02919 0.68924   6
  -7 -12  -1 0.19527 0.63469   7
  -7 -12  -1 0.22788 0.50669   3
   7  12   1 1.65201 0.63983   7
   7  12   1 0.89714 0.47327   6
   7  12   1 0.42272 1.59107  11
   7  12   1 0.59043 0.30758   5
  -8 -12  -1 0.10612 0.69809   3
  -8 -12  -1 -0.0883 0.57693   7
   8  12   1 0.28281 0.30940   5
   8  12   1 -0.2620 1.61979  11
  -9 -12  -1 -0.2298 0.42836   3
  -9 -12  -1 0.06832 0.52802   7
  -9 -12  -1 -0.7138 0.67711   6
   9  12   1 1.43943 1.53763  11
   9  12   1 0.44654 0.27106   5
 -10 -12  -1 4.74909 0.99730   6
 -10 -12  -1 2.76236 0.79316   7
  10  12   1 2.05970 1.64231  11
  10  12   1 4.70512 0.63334   5
 -11 -12  -1 0.01294 0.40255   7
  11  12   1 -1.5835 1.24417  11
  17 -13  -1 -0.1930 0.65709  10
  16 -13  -1 1.55109 1.22060  19
  16 -13  -1 0.62509 0.84144  10
  15 -13  -1 0.82555 0.67721   9
  15 -13  -1 0.93226 1.46855  19
  15 -13  -1 2.78764 0.49949   3
  15 -13  -1 -0.5863 0.88267  10
  14 -13  -1 -0.0578 0.52994   3
  14 -13  -1 0.89952 0.71612   2
  14 -13  -1 0.71156 1.23459  10
  14 -13  -1 2.64251 2.69382  19
  13 -13  -1 -0.0322 0.64776   9
  13 -13  -1 0.08707 0.56172   3
  13 -13  -1 -1.5931 1.85954  19
  13 -13  -1 0.13511 1.09773  10
  13 -13  -1 -0.5409 0.34199   2
  12 -13  -1 8.74552 1.50431   2
  12 -13  -1 8.75480 4.11624  19
  12 -13  -1 7.73484 1.49285   3
  12 -13  -1 13.4394 2.79117  10
  12 -13  -1 11.6912 2.05159   9
  11 -13  -1 7.45628 1.09409   2
  11 -13  -1 5.08947 1.18034   3
  11 -13  -1 5.87980 1.24542   9
  11 -13  -1 6.03218 1.89197  10
  11 -13  -1 2.87241 2.49701  19
  10 -13  -1 56.0577 8.93691   3
  10 -13  -1 59.7047 9.58011  19
  10 -13  -1 75.0592 9.23411   8
  10 -13  -1 70.7707 8.73432   9
  10 -13  -1 60.0093 8.57294   2
   9 -13  -1 8.29958 2.37396  10
   9 -13  -1 8.72223 1.63293   3
   9 -13  -1 9.81827 1.38203   2
   9 -13  -1 7.87086 1.58061   9
   9 -13  -1 5.80661 2.76110  19
   8 -13  -1 1.14230 0.89235   3
   8 -13  -1 2.22909 0.47490   2
   7 -13  -1 11.9771 1.67309   2
   7 -13  -1 10.7670 2.06567   3
   6 -13  -1 10.1122 1.96467   3
   6 -13  -1 10.2811 1.48095   2
   5 -13  -1 2.34196 0.53523   2
  -5  13   1 3.03497 0.69371   1
   4 -13  -1 34.7421 5.47407   3
   4 -13  -1 35.0803 4.66929   2
  -4  13   1 34.6223 4.80014   1
   3 -13  -1 29.3914 3.88555   2
  -3  13   1 28.1883 4.02946   1
   2 -13  -1 27.7655 3.60221   2
   2 -13  -1 25.5701 3.83165   3
  -2  13   1 26.3733 3.76521   1
   1 -13  -1 0.84329 0.32831   2
   1 -13  -1 1.72152 0.74176   3
  -1  13   1 0.73578 0.54076   1
   0 -13  -1 81.4629 10.8984   3
  -1 -13  -1 4.94064 1.00517   3
  -2 -13  -1 10.7529 1.67821   7
  -2 -13  -1 9.63581 2.10396   8
  -2 -13  -1 9.65591 1.59844   3
   2  13   1 7.62900 2.39979  11
   2  13   1 10.8717 1.68256   7
  -3 -13  -1 160.193 22.9031   3
  -3 -13  -1 166.171 22.9098   7
  -3 -13  -1 192.365 24.0104   8
   3  13   1 178.054 23.3676  11
   3  13   1 175.182 22.9306   7
  -4 -13  -1 5.03215 1.52840   8
  -4 -13  -1 4.19862 0.99746   7
  -4 -13  -1 2.96622 0.91461   3
   4  13   1 5.15088 1.00098   7
   4  13   1 9.69269 2.27102  11
  -5 -13  -1 0.31817 0.66858   3
  -5 -13  -1 -0.0203 0.60339   7
   5  13   1 2.08538 1.86881  11
   5  13   1 0.60992 0.29867   5
   5  13   1 2.13296 0.66287   7
  -6 -13  -1 1.68756 0.73351   7
  -6 -13  -1 2.44108 0.69523   3
   6  13   1 2.04860 0.71132   7
   6  13   1 1.88381 0.43189   5
   6  13   1 3.08951 1.73330  11
  -7 -13  -1 1.52375 0.70320   7
  -7 -13  -1 3.16965 0.91825   3
   7  13   1 0.76719 1.66911  11
  -8 -13  -1 0.04027 0.45842   3
  -8 -13  -1 -0.1667 0.53109   7
  -8 -13  -1 -0.6311 0.70625   6
   8  13   1 0.75521 0.26810   5
   8  13   1 1.24283 1.55322  11
  -9 -13  -1 0.68813 0.57091   7
  -9 -13  -1 0.72299 0.78879   6
   9  13   1 1.12339 1.43065  11
   9  13   1 1.17399 0.31901   5
 -10 -13  -1 0.22363 0.46336   7
 -10 -13  -1 -1.5994 0.68268   6
  10  13   1 -1.8117 1.25596  11
  17 -14  -1 0.90698 0.73503  10
  16 -14  -1 0.87913 0.84900  10
  16 -14  -1 1.85849 0.65391   9
  15 -14  -1 1.07382 0.74711   9
  15 -14  -1 0.49226 0.93811  10
  15 -14  -1 1.90162 0.53694   3
  15 -14  -1 -0.1549 1.47973  19
  14 -14  -1 0.01336 0.48643   2
  14 -14  -1 0.66788 1.69615  19
  14 -14  -1 -0.7856 0.51931   3
  14 -14  -1 -0.1502 0.65352   9
  14 -14  -1 0.08626 1.02673  10
  13 -14  -1 2.28584 1.41446  10
  13 -14  -1 5.12804 2.16482  19
  13 -14  -1 5.36306 0.92774   2
  13 -14  -1 5.41939 1.15387   9
  13 -14  -1 6.16466 1.05315   3
  12 -14  -1 0.83912 1.28187  10
  12 -14  -1 0.70650 0.74767   9
  12 -14  -1 1.66727 2.11049  19
  12 -14  -1 -0.3388 1.02376   3
  12 -14  -1 1.17941 0.43596   2
  11 -14  -1 13.0327 2.87705   8
  11 -14  -1 12.2198 2.31912   3
  11 -14  -1 19.4594 3.69605  19
  11 -14  -1 19.3650 2.52336   9
  11 -14  -1 16.0286 2.19518   2
  11 -14  -1 13.7506 2.97268  10
  10 -14  -1 2.90816 1.75231   8
  10 -14  -1 6.12955 2.70192  19
  10 -14  -1 3.98223 0.75208   2
  10 -14  -1 5.32705 1.03351   9
  10 -14  -1 1.52457 0.96238   3
  10 -14  -1 5.88350 1.93645  10
   9 -14  -1 55.7964 7.01853   2
   9 -14  -1 55.2801 7.80783  10
   9 -14  -1 51.8576 7.26746   9
   9 -14  -1 43.2804 7.47923   8
   9 -14  -1 57.4279 8.42398  19
   8 -14  -1 11.2615 1.63641   9
   8 -14  -1 7.54674 1.30029   2
   8 -14  -1 9.69684 2.41482  10
   8 -14  -1 6.38899 1.56155   3
   7 -14  -1 14.3981 2.14021   2
   7 -14  -1 17.8650 2.63704   3
   6 -14  -1 17.2585 2.41812   2
   6 -14  -1 17.9815 2.86815   3
   5 -14  -1 2.80824 1.19477   3
   5 -14  -1 2.42450 0.50773   2
   4 -14  -1 8.82212 1.31500   2
   4 -14  -1 9.82296 1.84707   3
   3 -14  -1 6.60739 1.36783   3
   2 -14  -1 7.02365 0.99563   2
   2 -14  -1 4.31715 1.23867   3
   1 -14  -1 40.9310 5.65578   3
   0 -14  -1 15.5162 2.36472   3
  -1 -14  -1 9.61494 2.17989   8
  -1 -14  -1 7.81428 1.59942   7
   1  14   1 12.6568 2.45363  11
  -2 -14  -1 19.9261 3.67455   8
  -2 -14  -1 22.7551 3.21151   7
  -2 -14  -1 22.6384 3.18762   3
  -3 -14  -1 85.0539 11.4515   7
  -3 -14  -1 84.9038 11.4464   3
  -3 -14  -1 76.5946 11.7492   8
   3  14   1 97.0505 11.9741  11
  -4 -14  -1 18.4349 3.13985   8
  -4 -14  -1 19.0371 2.74113   7
   4  14   1 17.3880 3.35215  11
  -5 -14  -1 2.02299 0.65690   3
  -5 -14  -1 1.77252 0.72816   7
  -5 -14  -1 1.41489 0.74785   6
   5  14   1 4.45039 1.79716  11
  -6 -14  -1 0.05553 0.73879   6
  -6 -14  -1 -0.0586 0.58326   7
   6  14   1 -1.2639 1.52588  11
  -7 -14  -1 0.04826 0.54268   7
  -7 -14  -1 -0.6557 0.66881   6
  -7 -14  -1 -0.4332 0.46731   3
   7  14   1 -0.2802 1.49865  11
  -8 -14  -1 1.34374 0.66040   7
  -8 -14  -1 4.10066 0.78605   3
  -8 -14  -1 0.54958 0.83756   6
   8  14   1 0.73734 1.40393  11
  -9 -14  -1 0.46578 0.56501   7
  -9 -14  -1 -0.5064 0.79322   6
   9  14   1 -1.1334 1.38276  11
 -10 -14  -1 1.01427 0.50071   7
  10  14   1 -0.0084 1.22557  11
  17 -15  -1 0.61587 0.77473  10
  16 -15  -1 19.4648 3.26041  10
  16 -15  -1 21.9196 3.12703   9
  15 -15  -1 3.73171 0.67791   3
  15 -15  -1 4.59736 1.40770   9
  15 -15  -1 2.08083 1.15095  10
  14 -15  -1 5.43011 1.22304   9
  14 -15  -1 7.58393 1.13770   3
  14 -15  -1 6.75612 1.72577  10
  13 -15  -1 1.08180 0.74472   9
  13 -15  -1 0.90509 0.61890   2
  13 -15  -1 0.72011 1.13112  10
  13 -15  -1 0.75665 0.59970   3
  12 -15  -1 2.09389 1.39690  10
  12 -15  -1 5.03171 1.05656   3
  12 -15  -1 5.84109 0.88008   2
  12 -15  -1 3.69286 1.03924   9
  11 -15  -1 68.4371 9.14495   8
  11 -15  -1 52.8517 8.20781  10
  11 -15  -1 57.2994 7.74968   3
  11 -15  -1 54.5057 7.85293   9
  10 -15  -1 66.5966 8.77394   2
  10 -15  -1 61.7803 8.93436   3
  10 -15  -1 73.0705 8.93927   9
  10 -15  -1 64.9575 9.33588   8
  10 -15  -1 61.2116 9.42719  10
   9 -15  -1 5.53043 1.84820   8
   9 -15  -1 2.94002 1.11345   3
   9 -15  -1 6.21957 1.11397   9
   9 -15  -1 4.44263 0.81856   2
   9 -15  -1 5.68402 2.04166  10
   8 -15  -1 23.1169 4.51514  10
   8 -15  -1 33.6609 3.92235   9
   8 -15  -1 23.5210 3.94541   3
   8 -15  -1 24.1791 3.61901   2
   8 -15  -1 28.9847 4.78980   8
   7 -15  -1 13.7485 2.38655   3
   7 -15  -1 13.9893 3.22240  10
   7 -15  -1 12.8442 1.99235   2
   7 -15  -1 16.0590 2.30605   9
   6 -15  -1 20.2130 3.48559   3
   6 -15  -1 25.3082 3.64203   9
   6 -15  -1 32.6529 5.64577  10
   6 -15  -1 22.3977 3.16139   2
   5 -15  -1 2.81598 0.57857   2
   5 -15  -1 2.39948 1.06889   3
   5 -15  -1 6.07963 1.90555   8
   4 -15  -1 29.5610 4.07700   2
   4 -15  -1 30.5772 4.87089   8
   4 -15  -1 31.2966 4.42432   3
   3 -15  -1 18.6715 3.73781   8
   3 -15  -1 26.1061 3.49109   3
   3 -15  -1 22.4384 3.05233   2
   2 -15  -1 4.47804 1.17112   3
   2 -15  -1 7.07015 1.84121   8
   1 -15  -1 -0.3749 1.75736   8
   1 -15  -1 -1.2188 0.73477   7
   1 -15  -1 -0.1445 0.81526   3
  -1  15   1 -0.8052 1.62657  11
   0 -15  -1 10.1382 1.68918   7
   0 -15  -1 9.89446 1.67525   3
   0 -15  -1 10.4554 2.30560   8
   0  15   1 6.79534 2.51755  11
  -1 -15  -1 37.5347 5.13789   3
  -1 -15  -1 37.1906 5.12224   7
   1  15   1 36.1913 5.75648  11
  -2 -15  -1 12.4153 2.44880   7
  -2 -15  -1 20.2208 2.58456   3
  -2 -15  -1 19.5065 3.07199   8
  -3 -15  -1 40.9494 6.24230   3
  -3 -15  -1 48.3296 6.17303   7
  -3 -15  -1 39.4169 6.43936   8
   3  15   1 53.3375 6.82703  11
  -4 -15  -1 6.41835 1.21831   7
  -4 -15  -1 5.18874 1.54981   8
  -4 -15  -1 6.41357 1.13234   3
   4  15   1 6.87562 1.97811  11
  -5 -15  -1 -0.5333 0.88710   6
  -5 -15  -1 3.30434 0.78271   3
  -5 -15  -1 2.84123 0.81481   7
   5  15   1 5.16083 1.78492  11
  -6 -15  -1 2.67447 0.63535   3
  -6 -15  -1 2.65442 0.72083   7
  -6 -15  -1 -0.2427 0.76211   6
   6  15   1 0.51190 1.49035  11
  -7 -15  -1 4.01465 0.99176   6
  -7 -15  -1 4.60119 0.80630   3
  -7 -15  -1 3.31205 0.83489   7
   7  15   1 2.80471 1.48667  11
  -8 -15  -1 -0.6863 0.79037   6
  -8 -15  -1 0.24479 0.53016   7
   8  15   1 -1.1301 1.62971  11
  -9 -15  -1 1.58725 0.52680   7
   9  15   1 -2.0918 1.51940  11
  17 -16  -1 2.05557 0.90338  10
  16 -16  -1 13.4757 1.98290   9
  16 -16  -1 9.96967 2.09714  10
  15 -16  -1 1.54370 1.06098  10
  15 -16  -1 3.01809 0.83529   9
  14 -16  -1 8.12280 2.05590  10
  14 -16  -1 10.5576 1.76444   9
  14 -16  -1 11.5588 1.60422   3
  13 -16  -1 9.56177 1.44467   3
  13 -16  -1 5.50531 1.83139  10
  13 -16  -1 9.95127 1.36511   2
  13 -16  -1 6.22430 1.40837   9
  12 -16  -1 7.04233 1.19504   2
  12 -16  -1 7.66246 1.37418   3
  12 -16  -1 7.67906 1.42276   9
  12 -16  -1 8.73788 2.06708  10
  11 -16  -1 7.68421 2.08365  10
  11 -16  -1 6.23041 2.07261   8
  11 -16  -1 9.92776 1.33786   2
  11 -16  -1 7.73494 1.49388   9
  11 -16  -1 6.86906 1.48433   3
  10 -16  -1 7.78741 1.48666   9
  10 -16  -1 3.76014 2.52702   8
  10 -16  -1 4.72459 1.96957  10
  10 -16  -1 9.47884 1.58929   2
  10 -16  -1 7.61247 1.51153   3
   9 -16  -1 10.4311 1.87409   9
   9 -16  -1 12.0256 2.84237  10
   9 -16  -1 10.4675 2.51079   8
   9 -16  -1 14.6972 2.10105   3
   8 -16  -1 91.9156 12.3248   9
   8 -16  -1 118.129 13.2084  10
   8 -16  -1 78.5213 12.1862   2
   8 -16  -1 100.309 12.8604   8
   8 -16  -1 83.0995 12.3725   3
   7 -16  -1 0.44616 2.06476  10
   7 -16  -1 0.12548 1.40063   8
   7 -16  -1 -0.2000 0.80265   3
   7 -16  -1 1.46660 0.75843   9
   7 -16  -1 0.29475 0.31310   2
   6 -16  -1 0.60160 0.75157   9
   6 -16  -1 0.69214 0.35809   2
   6 -16  -1 0.14214 0.95641   3
   6 -16  -1 0.29358 1.34253   8
   6 -16  -1 3.78427 2.37825  10
   5 -16  -1 9.77165 5.39824  10
   5 -16  -1 15.9982 2.94673   8
   5 -16  -1 15.3241 2.48682   3
   4 -16  -1 31.3259 4.98722   8
   4 -16  -1 31.7318 4.37198   2
   4 -16  -1 34.8494 4.74989   3
   3 -16  -1 4.83058 1.24613   3
   3 -16  -1 5.92854 1.73801   8
   2 -16  -1 0.48579 0.76017   3
   2 -16  -1 1.88592 1.05312   7
   2 -16  -1 0.48911 1.19456   8
  -2  16   1 2.65986 1.76982  11
   1 -16  -1 21.4433 3.12431   3
   1 -16  -1 20.6647 3.55987   8
   1 -16  -1 16.7165 3.03101   7
  -1  16   1 24.5972 3.69963  11
   0 -16  -1 6.10863 1.25561   7
   0 -16  -1 6.09522 1.22008   3
   0 -16  -1 3.97443 1.52280   8
   0  16   1 5.13743 1.84037  11
  -1 -16  -1 2.10967 1.43495   8
  -1 -16  -1 3.60107 0.91141   3
  -1 -16  -1 2.38464 1.20439   7
   1  16   1 2.34242 2.34457  11
  -2 -16  -1 0.76333 0.71111   7
  -2 -16  -1 -0.4679 0.89787   8
  -2 -16  -1 -0.0991 0.61335   3
   2  16   1 2.04982 1.57426  11
  -3 -16  -1 8.64597 1.78100   8
  -3 -16  -1 7.17905 1.30188   3
  -3 -16  -1 6.95778 1.35519   7
   3  16   1 6.76341 2.01843  11
  -4 -16  -1 1.21636 1.33976   8
  -4 -16  -1 3.11614 0.88672   3
  -4 -16  -1 1.70454 0.78054   7
   4  16   1 2.69790 1.65905  11
  -5 -16  -1 0.19758 0.51356   3
  -5 -16  -1 0.33120 0.58538   7
   5  16   1 -0.0067 1.31028  11
  -6 -16  -1 4.56398 0.80015   6
  -6 -16  -1 0.13217 0.49559   3
  -6 -16  -1 -0.4744 0.55456   7
  -7 -16  -1 0.38239 0.55167   7
   7  16   1 0.06156 1.53877  11
  -8 -16  -1 0.39373 0.49825   7
  17 -17  -1 -0.4370 0.73215  10
  16 -17  -1 2.32409 0.78797   9
  16 -17  -1 1.85388 1.07849  10
  15 -17  -1 10.6928 1.55058   9
  15 -17  -1 6.67990 1.78139  10
  14 -17  -1 -0.4346 1.00366  10
  14 -17  -1 0.07016 0.50030   3
  14 -17  -1 0.84009 0.74345   9
  13 -17  -1 0.20741 0.61239   3
  13 -17  -1 -0.5549 1.11146  10
  13 -17  -1 0.30757 0.68835   9
  12 -17  -1 7.89108 1.50436   3
  12 -17  -1 3.67119 1.88984  10
  12 -17  -1 5.74906 1.34417   9
  12 -17  -1 1.52278 1.68307   8
  11 -17  -1 2.83933 0.65052   2
  11 -17  -1 4.63814 0.97012   9
  11 -17  -1 4.13801 1.75690  10
  11 -17  -1 3.41387 1.75993   8
  11 -17  -1 1.94136 0.93264   3
  10 -17  -1 28.3332 6.15808  10
  10 -17  -1 47.6817 5.53045   2
  10 -17  -1 44.9360 5.74813   3
  10 -17  -1 39.0335 5.67044   9
   9 -17  -1 23.9686 3.25327   2
   9 -17  -1 24.8219 3.48739   9
   9 -17  -1 19.6289 3.83506   3
   8 -17  -1 29.7780 3.93282   9
   8 -17  -1 22.2142 3.30190   2
   8 -17  -1 27.7303 3.67363   3
   8 -17  -1 20.6916 4.89140  10
   8 -17  -1 18.3138 4.48674   8
   7 -17  -1 10.8072 1.62339   2
   7 -17  -1 8.88756 1.88097   3
   7 -17  -1 18.8525 2.90146   8
   7 -17  -1 5.83429 3.00193  10
   7 -17  -1 13.4248 1.98565   9
   6 -17  -1 23.4926 3.76578   9
   6 -17  -1 33.6226 3.92470   3
   6 -17  -1 16.2650 4.83554  10
   6 -17  -1 26.8502 3.54522   2
   5 -17  -1 4.04477 1.01514   9
   5 -17  -1 4.38298 3.15390  10
   5 -17  -1 3.76650 1.11239   3
   5 -17  -1 2.00936 1.33786   8
   5 -17  -1 3.16039 0.63063   2
   4 -17  -1 0.89111 0.89098   3
   4 -17  -1 0.70776 1.17302   8
   4 -17  -1 0.88548 0.50122   2
   3 -17  -1 -0.7293 1.10793   8
   3 -17  -1 0.35924 0.79991   3
   2 -17  -1 -1.3122 1.01151   7
   2 -17  -1 -0.1732 0.99675   8
   2 -17  -1 -0.5805 0.71561   3
  -2  17   1 1.69747 2.43276  11
   1 -17  -1 9.50325 2.21946   7
   1 -17  -1 11.6689 1.71672   3
   1 -17  -1 6.43083 1.88934   8
   0 -17  -1 0.30307 0.69703   3
   0 -17  -1 0.37365 0.87314   7
   0 -17  -1 -0.8231 0.94780   8
   0  17   1 1.46097 1.47396  11
  -1 -17  -1 4.70716 0.97318   3
  -1 -17  -1 3.45452 1.08894   7
  -1 -17  -1 3.58837 1.29310   8
   1  17   1 4.37733 1.69770  11
  -2 -17  -1 6.70594 1.14571   3
  -2 -17  -1 4.01120 1.26937   7
   2  17   1 5.70327 2.65905  11
  -3 -17  -1 0.66136 0.71069   7
  -3 -17  -1 1.29955 0.70242   3
  -3 -17  -1 1.18397 0.99758   8
   3  17   1 -0.0621 1.40631  11
  -4 -17  -1 -0.3154 0.59098   7
  -4 -17  -1 -0.5631 0.48842   3
   4  17   1 -0.0002 1.38687  11
  -5 -17  -1 2.25991 0.63987   3
  -5 -17  -1 1.74642 0.69068   7
   5  17   1 1.99566 1.38544  11
  -6 -17  -1 0.24703 0.55271   7
   6  17   1 -0.7852 1.14411  11
  -7 -17  -1 -0.6295 0.47300   7
   7  17   1 -1.5048 1.33554  11
  16 -18  -1 1.02206 0.91222  10
  16 -18  -1 -0.0924 0.62848   9
  15 -18  -1 1.43582 0.67970   9
  15 -18  -1 0.86220 1.02392  10
  14 -18  -1 0.82866 1.16246  10
  14 -18  -1 2.14691 0.71739   9
  13 -18  -1 12.0554 1.90879   9
  13 -18  -1 11.9470 2.51481  10
  12 -18  -1 1.76423 0.75333   9
  12 -18  -1 0.45841 1.43834   8
  12 -18  -1 1.23096 1.52590  10
  12 -18  -1 2.77812 0.75132   3
  11 -18  -1 1.20208 0.43552   2
  11 -18  -1 0.02234 1.42909   8
  11 -18  -1 1.12437 0.90653   3
  11 -18  -1 2.63302 0.86927   9
  11 -18  -1 1.34401 1.67480  10
  10 -18  -1 84.0820 12.5439   9
  10 -18  -1 81.0046 13.1009  10
  10 -18  -1 103.122 12.4530   2
  10 -18  -1 106.829 12.5826   3
  10 -18  -1 92.1100 12.9566   8
   9 -18  -1 6.26426 1.16302   3
   9 -18  -1 1.81698 1.96662  10
   9 -18  -1 4.91298 0.95753   9
   9 -18  -1 1.74442 1.53638   8
   9 -18  -1 3.37124 0.70043   2
   8 -18  -1 2.92375 1.48768   8
   8 -18  -1 3.44059 0.84384   9
   8 -18  -1 1.64851 0.50614   2
   8 -18  -1 2.30931 0.90386   3
   8 -18  -1 3.12404 2.19104  10
   7 -18  -1 7.67619 1.71261   3
   7 -18  -1 9.31279 1.61375   9
   7 -18  -1 10.7078 1.38440   2
   7 -18  -1 7.14145 2.09055   8
   7 -18  -1 7.20631 3.08204  10
   6 -18  -1 0.30571 2.79642  10
   6 -18  -1 -0.8007 0.69370   9
   6 -18  -1 2.65697 1.45129   8
   6 -18  -1 0.56904 0.40715   2
   6 -18  -1 0.09215 0.92541   3
   5 -18  -1 -1.0105 0.83270   9
   5 -18  -1 0.19995 1.20924   8
   5 -18  -1 0.43872 1.18371   3
   5 -18  -1 -1.4304 2.80765  10
   4 -18  -1 3.30397 1.51465   8
   3 -18  -1 1.77334 0.88367   3
   3 -18  -1 3.05824 1.40340   8
   2 -18  -1 7.30057 1.33532   3
   2 -18  -1 6.36108 1.66307   8
   1 -18  -1 -0.5705 0.62939   3
   1 -18  -1 -0.2455 0.98571   7
   1 -18  -1 0.09728 0.99255   8
  -1  18   1 0.48975 1.49272  11
   0 -18  -1 -0.9268 0.53953   3
   0 -18  -1 1.77094 1.10150   8
   0 -18  -1 0.60128 0.89040   7
   0  18   1 -0.4036 2.04819  11
  -1 -18  -1 2.58652 0.95842   7
  -1 -18  -1 1.54184 1.14759   8
  -1 -18  -1 3.19429 0.80552   3
   1  18   1 2.02729 1.54802  11
  -2 -18  -1 -0.2693 0.84813   8
  -2 -18  -1 1.06413 0.60133   3
  -2 -18  -1 0.74206 0.75333   7
   2  18   1 0.04475 1.35297  11
  -3 -18  -1 9.48420 1.76337   8
  -3 -18  -1 9.22462 1.54894   7
  -3 -18  -1 9.56629 1.43993   3
   3  18   1 6.28942 1.96792  11
  -4 -18  -1 -0.3912 0.52263   3
  -4 -18  -1 0.93197 0.61469   7
   4  18   1 0.09019 1.25361  11
  -5 -18  -1 0.13463 0.56881   7
   5  18   1 -1.1122 1.04021  11
  -6 -18  -1 0.44702 0.49828   7
  16 -19  -1 -1.0019 0.64286   9
  16 -19  -1 0.21527 0.83996  10
  15 -19  -1 4.07836 0.91233   9
  15 -19  -1 4.29082 1.42339  10
  14 -19  -1 1.50556 0.66152   9
  14 -19  -1 -0.2901 1.18105  10
  13 -19  -1 -0.2660 1.24392  10
  12 -19  -1 0.44851 0.65264   9
  12 -19  -1 0.46779 0.72010   3
  12 -19  -1 0.01740 1.56125   8
  12 -19  -1 -0.2699 1.40080  10
  11 -19  -1 5.63852 1.80993   8
  11 -19  -1 6.84921 1.12178   3
  11 -19  -1 2.34989 1.88775  10
  11 -19  -1 4.84574 1.08894   9
  10 -19  -1 1.00396 1.81552  10
  10 -19  -1 1.60727 0.60364   2
  10 -19  -1 0.71330 1.34113   8
  10 -19  -1 1.13695 0.93985   3
  10 -19  -1 1.12955 0.72517   9
   9 -19  -1 3.34614 3.08195  10
   9 -19  -1 3.69464 1.01270   3
   9 -19  -1 4.33520 0.74409   2
   9 -19  -1 1.83070 1.23503   9
   8 -19  -1 7.12521 1.15190   2
   8 -19  -1 9.48563 1.47308   3
   8 -19  -1 5.69433 2.85259  10
   8 -19  -1 6.18592 1.36472   9
   8 -19  -1 5.08682 1.77913   8
   7 -19  -1 9.86454 1.49253   2
   7 -19  -1 9.23689 1.66502   9
   7 -19  -1 7.63108 2.11933   8
   7 -19  -1 9.66245 3.50642  10
   7 -19  -1 13.0549 1.78876   3
   6 -19  -1 0.76047 0.75423   3
   6 -19  -1 0.98785 1.26250   8
   6 -19  -1 1.08215 0.75581   9
   6 -19  -1 -0.7196 2.98215  10
   5 -19  -1 3.82049 0.99430   3
   5 -19  -1 2.39109 1.44118   8
   4 -19  -1 22.6798 3.00419   3
   4 -19  -1 15.9565 3.30634   8
   3 -19  -1 26.4107 3.67015   3
   3 -19  -1 23.9823 4.12924   8
   2 -19  -1 0.44773 1.01098   7
   2 -19  -1 1.66565 0.71673   3
   2 -19  -1 2.13925 1.36934   8
   1 -19  -1 16.3420 2.23613   3
   1 -19  -1 10.6893 2.38765   8
   0 -19  -1 1.84559 1.04616   7
   0 -19  -1 3.80724 0.81259   3
   0 -19  -1 2.97663 1.22405   8
  -1 -19  -1 5.80215 1.15325   7
  -1 -19  -1 4.60076 1.28477   8
  -1 -19  -1 4.34630 0.95521   3
   1  19   1 3.33194 1.91615  11
  -2 -19  -1 9.05338 1.49768   3
  -2 -19  -1 5.88668 1.55560   8
  -2 -19  -1 7.99068 1.40075   7
   2  19   1 7.05738 1.74468  11
  -3 -19  -1 2.25525 0.75351   7
   3  19   1 0.62872 1.38493  11
  -4 -19  -1 1.96692 0.75637   7
   4  19   1 2.21183 1.37847  11
  -5 -19  -1 0.25573 0.56682   7
  15 -20  -1 -0.1795 0.56040   9
  15 -20  -1 -0.4751 0.98091  10
  14 -20  -1 -1.4331 1.06200  10
  13 -20  -1 -0.2116 0.61026   9
  13 -20  -1 -0.1344 1.34932  10
  12 -20  -1 -0.3277 1.45283  10
  12 -20  -1 0.03018 0.56591   9
  12 -20  -1 -0.2673 1.04186   8
  11 -20  -1 2.46503 0.93810   3
  11 -20  -1 1.57641 1.35509   8
  11 -20  -1 2.36401 1.95803  10
  11 -20  -1 0.58034 0.72103   9
  10 -20  -1 4.99020 1.02975   3
  10 -20  -1 3.07698 1.50130   8
  10 -20  -1 5.31828 1.08128   9
  10 -20  -1 5.84979 2.26362  10
   9 -20  -1 1.25098 0.72002   3
   9 -20  -1 -0.4854 0.67426   9
   9 -20  -1 -0.1524 1.15266   8
   9 -20  -1 0.19069 2.18881  10
   8 -20  -1 6.09828 2.82887  10
   8 -20  -1 5.73148 1.68943   8
   8 -20  -1 5.94211 1.22510   9
   7 -20  -1 12.1270 2.02677   9
   7 -20  -1 8.16779 3.71184  10
   7 -20  -1 15.1061 2.22162   3
   6 -20  -1 0.18438 0.77352   3
   6 -20  -1 -0.2539 1.08772   8
   5 -20  -1 57.1631 6.90876   3
   5 -20  -1 42.4480 7.06664   8
   4 -20  -1 4.40424 1.29237   3
   4 -20  -1 3.49695 1.42750   8
   3 -20  -1 3.78410 0.87227   3
   3 -20  -1 1.98953 1.24382   8
   2 -20  -1 3.42570 0.82700   3
   2 -20  -1 2.35277 1.23961   8
   1 -20  -1 1.35857 0.60628   3
   1 -20  -1 0.08492 0.87639   7
   1 -20  -1 0.66122 1.04215   8
   0 -20  -1 1.24107 1.00946   8
   0 -20  -1 2.45726 0.68494   3
   0 -20  -1 1.19788 0.78132   7
  -1 -20  -1 0.00265 0.81799   8
  -1 -20  -1 0.51405 0.70578   7
  -1 -20  -1 0.12928 0.51859   3
  -2 -20  -1 1.11015 0.75090   8
  -2 -20  -1 1.03680 0.79124   7
  -3 -20  -1 2.92047 0.74449   7
  -4 -20  -1 0.53515 0.56866   7
  14 -21  -1 0.21727 1.17741  10
  13 -21  -1 -0.2483 0.74168   9
  13 -21  -1 -0.1662 1.39971  10
  12 -21  -1 0.30827 1.59231  10
  12 -21  -1 1.13960 0.68410   9
  12 -21  -1 0.79986 1.15613   8
  11 -21  -1 -0.6706 1.77298  10
  11 -21  -1 1.14509 1.10868   8
  10 -21  -1 1.16170 1.96386  10
  10 -21  -1 2.22922 1.15844   8
  10 -21  -1 1.05167 0.69782   9
   9 -21  -1 3.03346 0.95224   3
   9 -21  -1 1.84556 0.87597   9
   9 -21  -1 1.53983 2.20058  10
   9 -21  -1 0.52964 1.21623   8
   8 -21  -1 0.32112 1.02651   8
   8 -21  -1 -1.5356 2.18688  10
   8 -21  -1 -0.4810 0.99063   9
   7 -21  -1 0.40977 0.61981   3
   7 -21  -1 -0.8801 0.81464   9
   7 -21  -1 -0.0072 0.96360   8
   7 -21  -1 -2.7870 2.88973  10
   6 -21  -1 5.59149 1.65630   8
   6 -21  -1 7.62017 1.25701   3
   5 -21  -1 6.67218 1.05116   3
   5 -21  -1 2.87146 1.39154   8
   4 -21  -1 11.6690 1.64259   3
   4 -21  -1 7.36171 1.93681   8
   3 -21  -1 0.80175 0.94342   8
   3 -21  -1 0.80383 0.59027   3
   2 -21  -1 13.9123 2.14152   3
   2 -21  -1 12.0583 2.48251   8
   1 -21  -1 1.04142 0.92799   8
   1 -21  -1 2.99426 0.69883   3
   0 -21  -1 2.02650 0.98458   8
   0 -21  -1 0.08728 0.53239   7
  -1 -21  -1 11.8508 1.58612   7
  -1 -21  -1 8.10211 1.71789   8
  -2 -21  -1 1.43967 0.66327   7
  13 -22  -1 2.90041 1.90488  10
  13 -22  -1 1.12471 0.60396   9
  12 -22  -1 -1.7292 1.42891  10
  12 -22  -1 0.54533 0.61359   9
  12 -22  -1 0.14239 0.82662   8
  11 -22  -1 0.31344 0.94615   9
  11 -22  -1 1.09818 1.02013   8
  11 -22  -1 1.36632 1.81254  10
  10 -22  -1 -0.6559 0.87987   8
  10 -22  -1 0.10541 2.79656  10
  10 -22  -1 -0.2951 0.64819   9
   9 -22  -1 9.41883 1.55664   9
   9 -22  -1 8.17479 2.74314  10
   9 -22  -1 9.64864 1.88882   8
   8 -22  -1 0.44062 0.95797   8
   8 -22  -1 1.37642 2.76046  10
   8 -22  -1 0.86435 0.89062   9
   7 -22  -1 3.50991 1.17969   8
   6 -22  -1 0.68871 0.91117   8
   6 -22  -1 1.17305 0.74816   3
   5 -22  -1 -0.4843 0.69778   3
   5 -22  -1 0.14486 0.83482   8
   4 -22  -1 0.94485 0.90325   8
   3 -22  -1 0.65300 0.90708   8
   2 -22  -1 7.05649 1.50363   8
   1 -22  -1 10.6570 1.85706   8
   0 -22  -1 -0.4723 0.81452   8
  12 -23  -1 -1.0312 0.63298   9
  11 -23  -1 -0.5318 1.81396  10
  11 -23  -1 -0.0675 0.84948   9
  11 -23  -1 0.68317 1.04161   8
  10 -23  -1 4.93942 1.30904   8
  10 -23  -1 6.63842 1.27182   9
  10 -23  -1 6.14598 2.19848  10
   9 -23  -1 6.43024 1.47062   8
   9 -23  -1 7.12250 1.59583   9
   8 -23  -1 5.61271 1.31550   8
   7 -23  -1 -0.1967 0.77942   8
   6 -23  -1 0.27240 0.79389   8
   5 -23  -1 0.96554 0.81597   8
   3 -23  -1 7.87061 1.48782   8
   2 -23  -1 2.16523 0.81917   8
   9 -24  -1 0.62240 0.69335   8
   8 -24  -1 -0.4218 0.61973   8
   7 -24  -1 0.72321 0.68650   8
   6 -24  -1 0.90224 0.67502   8
   5 -24  -1 -0.5178 0.57592   8
   3 -24   2 0.43535 0.67366   8
   4 -24   2 2.32933 0.83444   8
   5 -24   2 3.75665 0.90178   8
   6 -24   2 1.52665 0.69430   8
   7 -24   2 2.30303 0.79390   8
   8 -24   2 1.12429 0.69562   8
   9 -24   2 3.75333 0.99798   8
  10 -24   2 0.67619 0.80560   8
   2 -23   2 2.75214 0.82436   8
   3 -23   2 1.58084 0.78186   8
   4 -23   2 2.20560 0.96994   8
   5 -23   2 2.01457 0.87019   8
   6 -23   2 1.63347 0.82414   8
   7 -23   2 3.48156 1.00189   8
   8 -23   2 2.75766 0.93176   8
   8 -23   2 0.47825 2.04792  10
   9 -23   2 5.13092 1.34643   8
   9 -23   2 5.40471 1.24148   9
   9 -23   2 6.05166 2.39514  10
  10 -23   2 1.98930 1.91737  10
  10 -23   2 1.48277 0.88749   8
  10 -23   2 0.36203 0.69288   9
  11 -23   2 -0.3491 0.64592   9
  11 -23   2 0.62230 0.84484   8
  11 -23   2 -0.5897 1.62085  10
  12 -23   2 -0.9890 1.41194  10
  12 -23   2 -0.6644 0.79979   8
  12 -23   2 -0.4838 0.57908   9
   0 -22   2 3.08062 0.76418   7
   0 -22   2 1.76904 0.75395   8
   1 -22   2 2.22609 0.81788   8
   2 -22   2 9.72382 1.72168   8
   3 -22   2 5.03421 1.20944   8
   4 -22   2 5.23368 1.25631   8
   5 -22   2 2.16727 0.92400   3
   5 -22   2 1.30919 0.97591   8
   6 -22   2 0.37319 0.84321   3
   6 -22   2 -0.4467 0.77519   8
   7 -22   2 2.73633 1.04997   8
   7 -22   2 2.62503 2.71026  10
   8 -22   2 0.88974 2.45472  10
   8 -22   2 1.00210 0.89061   8
   8 -22   2 1.13716 0.80805   9
   9 -22   2 0.81249 2.24777  10
   9 -22   2 0.90570 0.93139   8
   9 -22   2 1.22518 0.71614   9
  10 -22   2 1.13539 0.67055   9
  10 -22   2 1.65665 1.05220   8
  10 -22   2 0.65801 1.97603  10
  11 -22   2 0.97205 0.75980   9
  11 -22   2 -0.0326 1.84024  10
  11 -22   2 1.40172 1.21620   8
  12 -22   2 0.55383 0.96031   8
  12 -22   2 0.25282 0.59348   9
  12 -22   2 0.47929 1.54848  10
  13 -22   2 -0.1969 1.30947  10
  14 -22   2 -0.2530 1.17379  10
  14 -22   2 -0.8395 0.50348   9
  -3 -21   2 3.44708 0.80983   7
  -2 -21   2 -0.4487 0.55693   7
  -1 -21   2 1.47482 0.78433   7
  -1 -21   2 0.53702 0.64606   8
   0 -21   2 0.14118 0.67825   8
   0 -21   2 -0.0392 0.67744   7
   1 -21   2 3.78974 0.85674   3
   1 -21   2 1.98913 0.83491   7
   1 -21   2 1.86781 0.93411   8
   2 -21   2 7.87574 1.62127   8
   3 -21   2 6.50897 1.02925   3
   3 -21   2 1.82163 1.06710   8
   4 -21   2 -0.3683 0.85231   8
   4 -21   2 2.33844 0.79080   3
   5 -21   2 1.85167 1.12069   8
   5 -21   2 6.47925 1.05349   3
   6 -21   2 6.54638 3.39587  10
   6 -21   2 4.50042 1.08260   3
   6 -21   2 3.93156 1.30314   8
   7 -21   2 -0.6439 2.85212  10
   7 -21   2 5.79090 1.02134   3
   7 -21   2 3.21924 1.21348   8
   8 -21   2 -0.2075 0.92023   8
   8 -21   2 -0.0850 0.82026   9
   8 -21   2 1.93729 0.72470   3
   8 -21   2 -0.3587 2.47348  10
   9 -21   2 0.43410 0.79446   3
   9 -21   2 -0.2424 0.94340   8
   9 -21   2 0.66408 2.25730  10
   9 -21   2 0.50734 0.94089   9
  10 -21   2 -0.2227 0.67328   9
  10 -21   2 1.00251 2.15712  10
  10 -21   2 -0.1202 1.21079   8
  11 -21   2 0.37292 1.08758   8
  11 -21   2 1.22322 0.68463   9
  11 -21   2 1.25278 1.78093  10
  12 -21   2 1.16255 1.53395  10
  12 -21   2 1.43309 1.20771   8
  12 -21   2 1.73769 0.70554   9
  13 -21   2 1.46169 0.76073   9
  13 -21   2 1.45306 1.44549  10
  13 -21   2 0.32862 1.08167   8
  14 -21   2 -0.3695 0.53775   9
  14 -21   2 0.58381 1.17260  10
  15 -21   2 -0.2760 1.00838  10
  15 -21   2 0.45744 0.53952   9
  -4 -20   2 7.56589 1.23970   7
  -3 -20   2 -0.0292 0.60841   7
  -2 -20   2 1.26530 0.71238   7
  -1 -20   2 2.33418 0.82720   7
  -1 -20   2 2.00753 0.70537   3
  -1 -20   2 0.76445 0.78423   8
   0 -20   2 2.90754 1.43218   8
   0 -20   2 4.52293 1.03272   3
   0 -20   2 5.02030 1.32114   7
   1 -20   2 13.6749 2.36515   7
   1 -20   2 16.4051 2.34291   3
   2 -20   2 6.94604 1.78043   8
   2 -20   2 10.9823 1.65128   3
   3 -20   2 8.08068 1.91548   8
   3 -20   2 11.3075 1.92774   3
   4 -20   2 9.12504 2.00631   8
   4 -20   2 9.60279 1.81100   3
   5 -20   2 2.04618 3.39763  10
   5 -20   2 7.69053 1.73581   8
   6 -20   2 0.09313 1.43593   8
   6 -20   2 2.10188 0.92980   3
   6 -20   2 1.41594 0.49747   2
   6 -20   2 0.86506 3.32568  10
   7 -20   2 0.40241 0.74268   9
   7 -20   2 -0.1138 0.34731   2
   7 -20   2 -0.1481 0.98126   3
   7 -20   2 -0.4321 2.81612  10
   7 -20   2 0.47047 1.05370   8
   8 -20   2 1.71920 2.59426  10
   8 -20   2 4.40895 1.44834   8
   8 -20   2 8.01307 1.22476   3
   8 -20   2 3.42522 1.04563   9
   9 -20   2 0.14188 0.70425   9
   9 -20   2 -0.0947 1.02618   8
   9 -20   2 0.08177 2.07627  10
   9 -20   2 1.98307 0.69657   3
  10 -20   2 20.3591 4.00296  10
  10 -20   2 18.8966 3.00586   9
  10 -20   2 25.8906 2.87508   3
  10 -20   2 14.1406 3.20457   8
  11 -20   2 0.02089 0.63449   9
  11 -20   2 1.18397 1.63849  10
  11 -20   2 -0.8155 1.12019   8
  12 -20   2 -0.1965 1.52560  10
  12 -20   2 -0.2579 1.24023   8
  12 -20   2 -0.3939 0.71464   9
  13 -20   2 0.67444 1.30954  10
  13 -20   2 0.06130 0.60529   9
  13 -20   2 -1.0702 1.50610   8
  14 -20   2 3.80228 0.97097   9
  14 -20   2 1.19154 1.32790  10
  15 -20   2 -0.2469 0.53816   9
  15 -20   2 0.31346 1.02415  10
  -5 -19   2 0.61489 0.51772   7
  -4 -19   2 0.14567 0.56605   7
  -3 -19   2 1.50491 0.89336   3
  -3 -19   2 0.14900 0.60407   7
  -2 -19   2 0.82309 0.64508   3
  -2 -19   2 1.47901 0.87933   8
  -2 -19   2 1.29356 0.84007   7
  -1 -19   2 4.15615 1.39803   8
  -1 -19   2 8.27960 1.30413   3
  -1 -19   2 8.44489 1.37950   7
   0 -19   2 2.21321 0.96776   7
   0 -19   2 1.42572 1.06058   8
   0 -19   2 3.38878 0.96043   3
   1 -19   2 4.44808 1.29420   7
   1 -19   2 1.78043 1.37792   8
   1 -19   2 4.30615 0.98148   3
   2 -19   2 2.61787 1.20373   7
   2 -19   2 2.65066 1.29436   8
   2 -19   2 4.65468 1.06699   3
   3 -19   2 0.01081 1.04846   8
   3 -19   2 1.63917 0.90344   3
   3 -19   2 1.39348 0.91884   7
   4 -19   2 2.81342 0.99218   3
   4 -19   2 0.51160 1.04623   8
   5 -19   2 0.90036 1.10518   8
   5 -19   2 1.78801 0.98730   3
   5 -19   2 1.36996 0.40995   2
   5 -19   2 0.73527 3.27252  10
   6 -19   2 2.39356 0.98940   9
   6 -19   2 3.61336 1.46354   8
   6 -19   2 4.99600 1.21604   3
   6 -19   2 5.17982 0.77025   2
   6 -19   2 4.49631 3.31222  10
   7 -19   2 0.96367 2.52220  10
   7 -19   2 -0.1490 1.01911   8
   7 -19   2 0.63298 0.71392   9
   7 -19   2 0.65503 0.91254   3
   7 -19   2 1.11944 0.41958   2
   8 -19   2 2.95504 2.52582  10
   8 -19   2 5.23402 0.89794   2
   8 -19   2 4.72270 1.60281   8
   8 -19   2 4.73390 1.17120   9
   8 -19   2 8.16029 1.37814   3
   9 -19   2 3.96854 1.02714   9
   9 -19   2 3.24014 1.45019   8
   9 -19   2 1.42388 0.58743   2
   9 -19   2 4.05358 2.60196  10
   9 -19   2 2.92335 0.96784   3
  10 -19   2 2.46758 0.90929   3
  10 -19   2 2.10071 0.78961   9
  10 -19   2 2.51539 0.54314   2
  10 -19   2 2.01222 1.28496   8
  10 -19   2 0.79881 1.78736  10
  11 -19   2 7.02569 1.23155   9
  11 -19   2 5.27175 1.78057   8
  11 -19   2 5.03722 2.00048  10
  12 -19   2 3.92170 0.89406   9
  12 -19   2 2.61681 1.61731  10
  12 -19   2 3.42404 1.65665   8
  13 -19   2 1.91517 0.90718   9
  13 -19   2 -0.7921 1.20712   8
  13 -19   2 1.18007 1.62379  10
  14 -19   2 -0.5882 0.57775   9
  14 -19   2 -0.4006 1.07309  10
  15 -19   2 2.17198 0.73283   9
  15 -19   2 2.00320 1.27633  10
  16 -19   2 1.37575 0.96075  10
  16 -19   2 1.46987 0.69550   9
  -6 -18   2 0.73843 0.51528   7
  -5 -18   2 0.88628 0.58273   7
  -4 -18   2 1.46742 0.58950   3
  -4 -18   2 0.64130 0.61853   7
  -3 -18   2 1.02669 0.65208   3
  -3 -18   2 1.74975 0.69945   7
  -2 -18   2 0.29330 0.61953   3
  -2 -18   2 -0.2252 0.86174   8
  -2 -18   2 0.28822 0.68816   7
  -1 -18   2 0.91660 0.71623   3
  -1 -18   2 0.32306 1.01893   8
  -1 -18   2 0.70036 1.07610   7
   0 -18   2 2.55919 0.87442   3
   0 -18   2 2.31397 0.98329   7
   0 -18   2 1.55603 1.11572   8
   1 -18   2 2.45729 1.09957   7
   1 -18   2 3.12853 1.31007   8
   1 -18   2 4.37816 1.06768   3
   2 -18   2 0.47532 1.08933   8
   2 -18   2 1.09406 1.01759   7
   2 -18   2 0.00309 0.81449   3
   3 -18   2 0.60345 1.25296   8
   3 -18   2 -0.1717 1.40751   3
   3 -18   2 1.70090 1.18056   7
   4 -18   2 41.3648 5.19365   8
   4 -18   2 29.1844 4.56069   2
   4 -18   2 36.7556 4.91459   3
   4 -18   2 23.6045 6.68434  10
   5 -18   2 4.61411 1.61727   8
   5 -18   2 5.42625 1.37888   3
   5 -18   2 6.53157 0.99461   2
   5 -18   2 3.98547 4.80858  10
   6 -18   2 11.7085 2.47834   8
   6 -18   2 16.3289 4.11791  10
   6 -18   2 10.3493 2.24960   9
   6 -18   2 15.1043 2.27200   3
   7 -18   2 3.84687 1.57619   3
   7 -18   2 4.73088 2.72896  10
   7 -18   2 3.23753 0.65224   2
   7 -18   2 2.12582 0.87949   9
   7 -18   2 3.53484 1.44428   8
   8 -18   2 19.6782 3.05347   9
   8 -18   2 21.7633 3.53050   8
   8 -18   2 25.6290 3.24943   3
   8 -18   2 17.9310 2.80655   2
   8 -18   2 21.2781 4.32672  10
   9 -18   2 22.8368 3.91656  10
   9 -18   2 18.0370 2.60138   2
   9 -18   2 11.9703 3.04739   8
   9 -18   2 20.7991 2.89811   3
   9 -18   2 21.8464 2.87462   9
  10 -18   2 9.81634 2.48171  10
  10 -18   2 8.88222 1.44039   2
  10 -18   2 6.31261 2.00056   8
  10 -18   2 12.2801 1.66623   3
  11 -18   2 4.13676 1.90770   8
  11 -18   2 4.46395 1.21576   3
  11 -18   2 5.11344 0.85659   2
  11 -18   2 2.94659 1.92835  10
  12 -18   2 11.1775 1.74039   9
  12 -18   2 10.8887 2.40717  10
  12 -18   2 8.18208 2.36818   8
  13 -18   2 0.36349 1.34771   8
  13 -18   2 -0.0554 1.10409  10
  14 -18   2 0.40501 0.66940   9
  14 -18   2 -0.1927 1.01020  10
  15 -18   2 4.16733 0.92076   9
  15 -18   2 4.58062 1.33446  10
  16 -18   2 0.89667 0.67670   9
  16 -18   2 1.14333 0.92339  10
  -7 -17   2 3.08413 0.70241   7
   6  17  -2 0.65586 1.09324  11
  -6 -17   2 0.16192 0.52618   7
   5  17  -2 14.9106 2.72834  11
  -5 -17   2 15.2086 2.50738   7
  -5 -17   2 22.1255 2.65345   3
   4  17  -2 5.63206 1.94441  11
  -4 -17   2 6.34437 1.13235   7
   3  17  -2 4.72057 1.60630  11
  -3 -17   2 7.37902 1.38262   3
  -3 -17   2 5.24119 1.13468   7
   2  17  -2 21.9850 3.97851  11
  -2 -17   2 13.4503 2.98744   8
  -2 -17   2 21.9683 2.80600   3
  -2 -17   2 18.1349 2.72070   7
  -1 -17   2 1.50443 0.81790   7
  -1 -17   2 1.63527 1.10422   8
  -1 -17   2 1.83670 0.79733   3
   0 -17   2 0.28461 1.05765   8
   0 -17   2 0.32191 0.80307   7
   0 -17   2 1.53878 1.08658   3
   1 -17   2 14.2650 2.54535   8
   1 -17   2 10.2295 1.90801   3
   1 -17   2 10.0285 1.98074   7
   2 -17   2 16.2230 2.63878   8
   2 -17   2 11.6566 2.08615   3
   2 -17   2 9.93269 2.06898   7
   3 -17   2 13.2400 2.86952   8
   3 -17   2 10.7980 6.01471  10
   3 -17   2 22.5514 2.84248   7
   4 -17   2 20.2280 2.83835   2
   4 -17   2 23.0083 3.29858   3
   4 -17   2 14.6431 4.94509  10
   4 -17   2 21.6762 3.60985   8
   5 -17   2 18.8837 4.00763   8
   5 -17   2 28.8908 5.63779  10
   5 -17   2 34.0534 4.08202   3
   5 -17   2 25.3222 3.72030   9
   5 -17   2 26.0047 3.50213   2
   6 -17   2 9.16265 2.05503   8
   6 -17   2 5.40255 2.98267  10
   6 -17   2 7.30759 1.16945   2
   6 -17   2 8.01610 1.44772   9
   6 -17   2 5.97266 1.60481   3
   7 -17   2 11.9418 2.64628   8
   7 -17   2 15.6569 2.44477   3
   7 -17   2 14.0255 2.26465   9
   7 -17   2 13.0741 3.47602  10
   7 -17   2 15.8405 2.05954   2
   8 -17   2 3.17024 1.09971   3
   8 -17   2 3.72849 1.02595   9
   8 -17   2 4.86110 0.80152   2
   8 -17   2 2.17201 2.04311  10
   8 -17   2 4.93798 1.62087   8
   9 -17   2 30.8348 5.30199  10
   9 -17   2 27.4344 4.59758   3
   9 -17   2 28.8831 4.96254   8
   9 -17   2 35.5730 4.47676   2
   9 -17   2 35.9513 4.58500   9
  10 -17   2 47.7670 7.45932  10
  10 -17   2 45.8160 6.84090   3
  10 -17   2 59.6379 6.94059   9
  10 -17   2 55.2431 7.31856   8
  10 -17   2 45.0352 6.74551   2
  11 -17   2 17.6071 2.76771   3
  11 -17   2 20.1704 2.71067   2
  11 -17   2 26.2312 2.99176   9
  11 -17   2 19.5983 3.52066   8
  11 -17   2 11.6942 3.22738  10
  12 -17   2 0.66164 0.44820   2
  12 -17   2 2.16722 1.70037   8
  13 -17   2 6.91906 1.80106  10
  13 -17   2 6.09287 1.24623   9
  14 -17   2 3.61272 0.87912   9
  14 -17   2 1.00908 1.12397  10
  15 -17   2 5.38313 1.51981  10
  15 -17   2 7.69959 1.27277   9
  16 -17   2 0.29891 0.94545  10
  16 -17   2 0.03645 0.64406   9
  17 -17   2 0.07250 1.28892  10
   8  16  -2 -1.1255 1.12411  11
  -8 -16   2 1.46703 0.52052   7
   7  16  -2 0.60710 1.31385  11
  -7 -16   2 -0.7144 0.48985   7
  -7 -16   2 -0.4330 0.94011   6
   6  16  -2 2.65219 1.41467  11
  -6 -16   2 3.05131 1.12715   6
  -6 -16   2 5.33340 1.04022   7
  -6 -16   2 3.61571 1.01920   3
   5  16  -2 1.92495 1.29950  11
  -5 -16   2 -1.0201 0.66096   6
  -5 -16   2 1.73149 0.63262   3
  -5 -16   2 1.69958 0.64398   7
   4  16  -2 0.68493 1.40872  11
  -4 -16   2 1.31753 0.64259   3
  -4 -16   2 1.02869 0.94675   6
  -4 -16   2 0.82304 0.70677   7
   3  16  -2 6.04367 1.83790  11
  -3 -16   2 6.83263 1.20410   3
  -3 -16   2 4.81040 1.12797   7
   2  16  -2 18.9472 2.92526  11
  -2 -16   2 14.4380 2.31589   3
  -2 -16   2 12.3843 2.59146   8
  -2 -16   2 15.2650 2.31514   7
  -1 -16   2 16.6818 3.54882   8
  -1 -16   2 23.5594 3.33393   3
  -1 -16   2 27.6348 3.45635   7
   0 -16   2 14.4908 2.65500   8
   0 -16   2 14.8388 2.32290   3
   1 -16   2 2.31800 1.32352   8
   1 -16   2 1.44095 0.86543   7
   1 -16   2 1.59522 0.84780   3
   2 -16   2 28.4612 4.13873   3
   2 -16   2 27.6293 3.78881   2
   2 -16   2 27.3231 4.12025   7
   2 -16   2 27.1201 4.43450   8
   3 -16   2 10.3654 2.65616   8
   3 -16   2 3.48604 3.73305  10
   3 -16   2 13.2006 2.33087   7
   3 -16   2 14.9264 2.43177   3
   3 -16   2 17.9200 2.03260   2
   4 -16   2 119.490 13.8348   8
   4 -16   2 86.4385 13.1886   2
   4 -16   2 97.3910 13.5524   3
   5 -16   2 14.6340 2.26359   9
   5 -16   2 11.7013 3.06077   3
   5 -16   2 16.0767 4.38801  10
   6 -16   2 24.8309 4.71456   8
   6 -16   2 31.5435 4.14742   2
   6 -16   2 29.2918 4.56534   3
   6 -16   2 44.7286 6.00843  10
   7 -16   2 0.91896 0.99701   3
   7 -16   2 0.06556 1.88202  10
   7 -16   2 2.13390 1.38582   8
   7 -16   2 2.16822 0.50449   2
   7 -16   2 1.63076 0.82115   9
   8 -16   2 4.00249 1.53711   8
   8 -16   2 3.40328 0.69219   2
   8 -16   2 3.62994 1.06623   3
   8 -16   2 4.85350 1.00611   9
   8 -16   2 4.26276 2.11294  10
   9 -16   2 64.6956 9.85267   8
   9 -16   2 85.0954 9.55271   9
   9 -16   2 64.7330 9.49951   3
   9 -16   2 66.5779 9.36026   2
  10 -16   2 9.08204 1.59769   3
  10 -16   2 10.0829 2.82706  10
  10 -16   2 9.65076 2.20340   8
  11 -16   2 4.09472 0.96485   9
  11 -16   2 3.37370 1.60398  10
  11 -16   2 3.01593 0.80363   3
  11 -16   2 1.75216 1.55542   8
  11 -16   2 3.59910 0.72764   2
  12 -16   2 11.9929 2.36046  10
  12 -16   2 10.5624 1.71201   9
  12 -16   2 9.30899 1.48195   3
  12 -16   2 9.90899 1.53315   2
  12 -16   2 8.71356 2.49365   8
  13 -16   2 10.7926 1.83838   9
  13 -16   2 10.7609 2.27230  10
  14 -16   2 7.69575 1.22821   9
  14 -16   2 3.39540 1.40925  10
  15 -16   2 -0.3888 0.85728  10
  15 -16   2 -0.0968 0.66935   9
  16 -16   2 0.30430 0.80043  10
  16 -16   2 -0.7831 0.96708   9
  17 -16   2 1.60625 0.78413  10
   9  15  -2 3.67663 1.35214  11
  -9 -15   2 1.89989 0.58522   7
   8  15  -2 2.41966 1.67629  11
  -8 -15   2 0.89864 0.56855   7
  -8 -15   2 2.94647 0.90357   6
   7  15  -2 3.25520 1.35864  11
  -7 -15   2 4.15707 1.15643   6
  -7 -15   2 3.72501 0.97040   3
   6  15  -2 0.64825 1.28442  11
  -6 -15   2 0.14795 0.54621   3
  -6 -15   2 0.49621 0.57050   7
  -6 -15   2 0.38369 0.72421   6
   5  15  -2 0.76288 1.69464  11
  -5 -15   2 -0.0652 0.70217   6
  -5 -15   2 -0.4655 0.64002   7
  -5 -15   2 0.02528 0.59787   3
   4  15  -2 10.1699 2.04491  11
  -4 -15   2 6.13087 1.26615   7
  -4 -15   2 6.82287 1.28030   3
  -4 -15   2 7.34456 1.34797   6
  -3 -15   2 2.42765 1.33253   8
  -3 -15   2 3.85868 0.89218   7
  -3 -15   2 3.08487 1.24061   3
   2  15  -2 17.0984 2.70818  11
  -2 -15   2 10.0880 1.90980   3
  -2 -15   2 14.5978 2.44333   8
  -2 -15   2 10.7318 1.90413   7
   1  15  -2 111.032 14.4403  11
  -1 -15   2 98.6377 14.0155   7
  -1 -15   2 122.666 14.4260   8
  -1 -15   2 92.2329 14.0203   3
   0 -15   2 75.7466 11.3459   8
   0 -15   2 87.6206 10.7979   3
   0 -15   2 76.1989 10.7821   7
   1 -15   2 10.1908 1.39565   2
   1 -15   2 7.83326 1.62097   7
   1 -15   2 7.48860 1.94562   8
   1 -15   2 9.29918 1.71274   3
   2 -15   2 19.6909 2.93682   8
   2 -15   2 13.8510 2.29857   3
   2 -15   2 12.1910 1.91245   2
   3 -15   2 12.7813 2.05465   3
   3 -15   2 8.31486 2.49847   8
   3 -15   2 11.0329 1.58118   2
   4 -15   2 82.6301 11.1210   3
   4 -15   2 80.8730 10.8153   2
   5 -15   2 35.9207 4.62929   2
   5 -15   2 34.7949 5.10657   3
   5 -15   2 30.5044 5.53282   8
   6 -15   2 -0.4419 1.19597   8
   6 -15   2 -1.3851 1.05971   3
   6 -15   2 0.36820 0.31688   2
   6 -15   2 1.16219 2.52348  10
   7 -15   2 -0.2084 0.67158   9
   7 -15   2 -0.0214 1.58770  10
   7 -15   2 -0.3422 0.87856   3
   7 -15   2 0.56017 0.35017   2
   7 -15   2 0.08663 1.36022   8
   8 -15   2 5.70787 1.84919   3
   8 -15   2 10.2935 1.68331   9
   8 -15   2 12.2515 2.67888  10
   8 -15   2 13.0770 2.67548   8
   8 -15   2 7.75373 1.34220   2
   9 -15   2 28.5603 4.64002   3
   9 -15   2 38.5136 4.71072   9
   9 -15   2 30.3361 4.46038   2
   9 -15   2 35.9257 5.06182   8
  10 -15   2 11.5398 1.54630   2
  10 -15   2 7.52101 2.11738   8
  10 -15   2 10.3761 2.37575  10
  10 -15   2 8.88363 1.65048   9
  10 -15   2 9.19410 1.62221   3
  11 -15   2 1.85236 0.87664   9
  11 -15   2 0.94298 1.68876   8
  11 -15   2 1.70380 1.37112  10
  11 -15   2 1.59084 0.71688   2
  11 -15   2 1.79064 0.62845   3
  12 -15   2 16.6797 2.71272   3
  12 -15   2 22.7702 3.02287   9
  12 -15   2 20.1193 2.73433   2
  13 -15   2 0.74905 0.68786   9
  13 -15   2 0.49824 1.08548  10
  13 -15   2 1.26740 0.57680   2
  13 -15   2 0.72134 0.42343   3
  14 -15   2 9.17027 1.46110   9
  14 -15   2 5.50931 1.64737  10
  15 -15   2 0.53993 0.91184  10
  16 -15   2 1.87451 0.91406  10
  16 -15   2 -0.4039 0.78675   9
  17 -15   2 3.47439 1.01008  10
  10  14  -2 2.14392 1.28015  11
 -10 -14   2 2.83083 0.64264   7
   9  14  -2 22.0460 3.76101  11
  -9 -14   2 25.4379 3.42638   6
  -9 -14   2 24.3890 3.30433   7
  -8 -14   2 7.53626 1.27967   3
  -8 -14   2 7.48136 1.28271   7
  -8 -14   2 9.31525 1.58823   6
   7  14  -2 3.09762 1.47892  11
  -7 -14   2 2.87871 0.71478   3
  -7 -14   2 2.32727 0.72918   7
  -7 -14   2 2.15981 0.83952   6
   6  14  -2 2.37301 2.01985  11
  -6 -14   2 0.20422 0.72640   6
  -6 -14   2 1.35504 0.90936   7
  -6 -14   2 1.93995 0.67583   3
   5  14  -2 4.56055 1.69135  11
  -5 -14   2 4.42842 0.94639   3
  -5 -14   2 3.04709 0.82873   7
  -5 -14   2 3.42156 0.94115   6
  -4 -14   2 5.09067 1.07526   3
  -4 -14   2 4.63211 1.02982   7
  -4 -14   2 4.28328 1.02447   6
  -3 -14   2 12.0254 2.48275   8
  -3 -14   2 15.6176 2.08757   6
  -3 -14   2 11.3559 2.05679   3
  -3 -14   2 14.1048 2.06003   7
  -2 -14   2 37.0446 5.26512   7
  -2 -14   2 36.0398 5.22483   6
  -2 -14   2 41.9480 5.30859   3
  -1 -14   2 126.738 17.2134   3
  -1 -14   2 131.947 17.1760   7
   0 -14   2 3.82035 0.95249   3
   1 -14   2 1.26447 0.34786   2
   1 -14   2 0.64021 0.76018   3
   2 -14   2 4.29673 0.72910   2
   2 -14   2 4.25545 1.18966   3
   3 -14   2 7.43106 1.15921   2
   3 -14   2 8.06248 1.58385   3
   4 -14   2 5.84228 1.48047   3
   4 -14   2 5.97367 0.97091   2
   5 -14   2 36.0861 5.22156   2
   5 -14   2 45.5027 5.87567   3
   6 -14   2 1.29685 0.39730   2
   6 -14   2 0.70071 1.21290   3
   7 -14   2 -0.1889 0.88465   3
   7 -14   2 0.54981 0.34869   2
   8 -14   2 25.8133 4.28215   3
   8 -14   2 29.4237 4.07223   2
   8 -14   2 34.6721 4.31251   9
   9 -14   2 42.2951 5.22248   8
   9 -14   2 33.5597 4.56719   2
   9 -14   2 30.1195 5.80777  10
   9 -14   2 29.8318 4.70782   3
  10 -14   2 7.78250 1.34444   2
  10 -14   2 11.5755 1.62925   9
  10 -14   2 7.05671 2.04531  10
  10 -14   2 9.02400 2.08469   8
  10 -14   2 7.87766 1.43690   3
  11 -14   2 42.7364 6.30212  19
  11 -14   2 43.3036 5.46635   2
  11 -14   2 39.6296 6.04530  10
  11 -14   2 36.7606 5.46641   3
  11 -14   2 32.9269 6.08980   8
  11 -14   2 45.8986 5.63629   9
  12 -14   2 22.7573 2.96081   2
  12 -14   2 19.1128 3.67865  19
  12 -14   2 20.1320 3.12959   9
  12 -14   2 20.8623 3.64097  10
  12 -14   2 22.0144 3.23073   3
  13 -14   2 6.51162 1.19769   2
  13 -14   2 8.55287 1.48290   9
  13 -14   2 7.05628 1.13041   3
  13 -14   2 8.01976 1.88248  10
  14 -14   2 0.23166 0.68889   9
  14 -14   2 1.04740 0.61766   2
  14 -14   2 0.15512 0.99700  10
  15 -14   2 1.03024 0.75074   9
  15 -14   2 0.16662 0.86978  10
  16 -14   2 2.30939 0.90619  10
  16 -14   2 -0.5388 0.51464   9
  17 -14   2 2.25218 0.79896  10
  10  13  -2 3.30593 1.25836  11
 -10 -13   2 2.66787 0.99730   6
 -10 -13   2 2.12851 0.61791   7
   9  13  -2 37.6675 5.71591  11
  -9 -13   2 36.2737 5.37461   7
  -9 -13   2 44.9849 5.64315   6
  -9 -13   2 42.0687 5.37311   3
   8  13  -2 4.60588 1.59005  11
  -8 -13   2 2.92220 0.89103   6
  -8 -13   2 2.32835 0.76254   7
  -8 -13   2 4.74440 0.80976   3
   7  13  -2 1.32415 1.89356  11
  -7 -13   2 0.41278 0.62982   7
  -7 -13   2 0.15802 0.54760   3
  -7 -13   2 0.25455 0.69385   6
   6  13  -2 4.62149 1.71294  11
  -6 -13   2 2.49049 0.88205   6
  -6 -13   2 3.58852 0.86148   7
  -6 -13   2 5.00641 0.95450   3
   5  13  -2 1.85751 2.60485  11
  -5 -13   2 1.16055 0.68107   3
  -5 -13   2 0.41872 0.65573   6
  -5 -13   2 0.77236 0.69791   7
   4  13  -2 5.37937 2.20356  11
  -4 -13   2 10.3861 1.43042   3
  -4 -13   2 6.07482 1.28075   7
  -4 -13   2 8.43150 1.34882   6
  -3 -13   2 26.1886 3.57016   7
  -3 -13   2 23.3540 3.53249   6
  -3 -13   2 24.4143 3.61517   3
  -3 -13   2 29.1366 4.59861   8
  -2 -13   2 114.917 16.1034   6
  -2 -13   2 130.617 16.1480   7
  -2 -13   2 119.548 16.1480   3
  -1 -13   2 15.7507 2.44267   3
   0  13  -2 1.61558 0.73623   1
   0 -13   2 4.58966 0.89375   3
  -1  13  -2 59.0389 7.99373   1
   1 -13   2 54.0499 7.97019   3
   1 -13   2 62.3426 7.79842   2
  -2  13  -2 53.7792 7.67771   1
   2 -13   2 58.3200 7.39127   2
   2 -13   2 53.7655 7.63174   3
  -3  13  -2 53.0832 7.45781   1
   3 -13   2 52.4458 7.60908   3
   3 -13   2 58.3014 7.31272   2
  -4  13  -2 3.88424 0.89523   1
   4 -13   2 5.57354 1.45379   3
   4 -13   2 4.54214 0.76599   2
  -5  13  -2 174.756 21.4224   1
   5 -13   2 147.717 21.5649   3
   6 -13   2 15.1212 2.77451   3
   6 -13   2 15.9716 2.19939   2
   7 -13   2 9.36484 1.76454   3
   7 -13   2 8.24620 1.29805   2
   8 -13   2 2.94473 1.03385   3
   8 -13   2 5.82630 0.89577   2
   9 -13   2 5.51595 1.28633   9
   9 -13   2 6.00411 1.20336   3
   9 -13   2 6.92912 1.08366   2
   9 -13   2 10.6994 2.24560  10
   9 -13   2 3.51327 2.31298  19
  10 -13   2 6.96011 1.94337   8
  10 -13   2 6.38671 1.03531   2
  10 -13   2 5.05639 1.03318   3
  10 -13   2 6.31316 1.94215  10
  10 -13   2 5.31491 1.59079   9
  10 -13   2 3.09914 2.52672  19
  11 -13   2 1.97072 0.76022   9
  11 -13   2 -0.1307 1.82691  19
  11 -13   2 1.64547 0.50427   2
  11 -13   2 1.35195 1.28221  10
  11 -13   2 2.22654 1.79622   8
  11 -13   2 0.80420 0.48660   3
  12 -13   2 24.9856 3.65795  10
  12 -13   2 17.1833 2.45599   3
  12 -13   2 13.4180 2.79887   9
  12 -13   2 15.7696 4.59082  19
  12 -13   2 18.4199 2.49782   2
  13 -13   2 1.18949 1.13328  10
  13 -13   2 1.87574 0.50980   3
  13 -13   2 1.81262 0.82578   9
  13 -13   2 1.07879 1.64730  19
  13 -13   2 1.70002 0.58132   2
  14 -13   2 2.15893 2.00888  19
  14 -13   2 1.36226 1.01830   9
  14 -13   2 1.55738 1.06669  10
  14 -13   2 2.22893 0.93268   2
  15 -13   2 2.50329 1.09511  10
  15 -13   2 2.67105 0.83086   9
  16 -13   2 12.6889 2.19103  10
  17 -13   2 0.70994 0.57427  10
  11  12  -2 5.13129 1.49495  11
 -11 -12   2 7.50261 1.17595   6
 -11 -12   2 5.56586 0.94218   7
  10  12  -2 3.25245 1.38906  11
  10  12  -2 1.82958 0.38184   5
 -10 -12   2 1.74970 0.76248   6
 -10 -12   2 2.18158 0.60176   7
   9  12  -2 0.55283 0.27027   5
   9  12  -2 3.18834 1.46834  11
  -9 -12   2 0.08552 0.45835   3
  -9 -12   2 0.82559 0.54566   7
  -9 -12   2 0.60533 0.64462   6
   8  12  -2 0.18295 1.48961  11
  -8 -12   2 1.40316 0.59729   3
  -8 -12   2 0.59676 0.54940   7
  -8 -12   2 0.70452 0.66078   6
   7  12  -2 9.50432 1.22867   5
   7  12  -2 7.51803 2.15587  11
  -7 -12   2 6.65854 1.37392   7
  -7 -12   2 8.69179 1.38099   3
   6  12  -2 9.76710 3.11260  11
   6  12  -2 4.50718 0.69682   5
  -6 -12   2 3.23507 0.88412   7
  -6 -12   2 4.04970 0.92056   3
   5  12  -2 1.46343 0.62148   7
   5  12  -2 1.93368 1.77870  11
  -5 -12   2 0.57722 0.61082   3
  -5 -12   2 0.53620 0.59710   7
   4  12  -2 1.68081 0.67262   7
   4  12  -2 0.76462 2.00172  11
  -4 -12   2 1.00172 0.65632   3
  -4 -12   2 0.71633 0.60702   7
   3  12  -2 3.52265 1.24483   7
  -3 -12   2 3.60217 0.84857   3
  -3 -12   2 5.13737 1.26483   7
  -2 -12   2 0.91316 0.61066   3
   1  12  -2 24.0431 3.93396   1
  -1 -12   2 28.4608 3.92230   3
  -1 -12   2 29.5965 3.73274   2
   0  12  -2 46.2968 6.29726   1
   0 -12   2 49.4297 6.15103   2
   0 -12   2 42.2704 6.31094   3
  -1  12  -2 40.4890 5.29582   1
   1 -12   2 40.6558 5.16277   2
   1 -12   2 34.1611 5.35961   3
  -2  12  -2 20.6581 2.90965   1
   2 -12   2 18.5440 3.12498   3
   2 -12   2 21.4627 2.79979   2
  -3  12  -2 5.73886 1.07044   1
   3 -12   2 4.42514 1.49845   3
   3 -12   2 6.06073 0.93506   2
  -4  12  -2 -1.1381 1.58041  15
  -4  12  -2 0.93921 0.42639   1
   4 -12   2 1.26658 1.21523   3
   4 -12   2 0.90092 0.34494   2
  -5  12  -2 1.15051 0.44567   1
  -5  12  -2 -0.3614 1.66244  15
   5 -12   2 1.50215 1.38611   3
   5 -12   2 1.06650 0.34086   2
  -6  12  -2 2.24358 2.50675  17
   6 -12   2 4.69267 0.77483   2
   6 -12   2 3.97738 1.42573   3
  -7  12  -2 0.78769 1.85073  15
  -7  12  -2 -0.0063 1.99939  17
  -7  12  -2 1.61375 0.50947   1
   7 -12   2 2.09984 0.46943   2
   7 -12   2 0.84460 0.86147   3
   8 -12   2 46.5289 6.22998   2
  -9  12  -2 4.13713 3.04612  17
   9 -12   2 1.94210 0.50615   2
   9 -12   2 0.96975 0.61990   3
  10 -12   2 28.6358 3.80442  10
  10 -12   2 17.1807 2.57232   3
  10 -12   2 18.5538 2.76697   9
  10 -12   2 11.2264 3.30267  19
  10 -12   2 19.0564 2.55822   2
  11 -12   2 73.2767 8.21565   2
  11 -12   2 63.8005 8.27732   3
  11 -12   2 57.1371 8.73985  10
  11 -12   2 52.4449 8.81501  19
  11 -12   2 54.4621 8.72828   8
  11 -12   2 61.9227 8.31899   9
  12 -12   2 2.53582 0.81637   9
  12 -12   2 1.78984 0.56712   2
  12 -12   2 2.04531 0.53390   3
  12 -12   2 2.73900 1.38138  10
  12 -12   2 0.41133 1.79803  19
  13 -12   2 1.16476 1.13079  10
  13 -12   2 -0.6384 1.60732  19
  13 -12   2 0.40223 0.68018   9
  13 -12   2 -0.2859 0.53691   3
  13 -12   2 0.53326 0.47805   2
  14 -12   2 1.42000 0.72636   2
  14 -12   2 1.53822 1.10609  10
  14 -12   2 0.99305 1.36860  19
  14 -12   2 1.30528 0.77305   9
  15 -12   2 4.96397 1.29532  10
  15 -12   2 2.29572 1.31880  19
  16 -12   2 1.73303 0.90874  10
  17 -12   2 2.13959 0.56633  10
  12  11  -2 -1.2334 0.96135  11
  11  11  -2 -0.3590 0.28486   5
  11  11  -2 -1.2599 1.21069  11
 -11 -11   2 0.05088 0.43443   7
 -11 -11   2 -0.6823 0.62475   6
  10  11  -2 0.96617 1.57125  11
  10  11  -2 0.25767 0.24308   5
 -10 -11   2 -0.3268 0.40132   3
 -10 -11   2 0.12750 0.53931   7
 -10 -11   2 -0.1367 0.63248   6
   9  11  -2 1.40339 0.32568   5
   9  11  -2 0.43440 1.54534  11
  -9 -11   2 1.20637 0.63034   3
  -9 -11   2 0.78433 0.90488   6
  -9 -11   2 0.74222 0.55596   7
   8  11  -2 1.73343 0.44942   5
   8  11  -2 4.53142 1.71227  11
  -8 -11   2 2.68635 0.73638   7
  -8 -11   2 2.17285 0.66633   3
   7  11  -2 8.17251 2.26106  11
   7  11  -2 7.54233 1.31852   7
   7  11  -2 7.98706 1.17373   5
  -7 -11   2 7.65612 1.35460   7
  -7 -11   2 9.27602 1.46697   3
   6  11  -2 12.4137 2.68691  11
   6  11  -2 11.3590 1.68512   5
   6  11  -2 11.2515 1.75160   6
   6  11  -2 13.7391 1.89114   7
  -6 -11   2 13.5230 1.94423   7
  -6 -11   2 11.3940 1.85136   3
   5  11  -2 31.8075 4.34818   6
   5  11  -2 34.0008 4.46782   7
   5  11  -2 30.6120 4.27734   5
  -5 -11   2 30.8072 4.43324   3
  -5 -11   2 33.8818 4.45482   7
   4  11  -2 8.31110 1.32560   6
  -4 -11   2 9.20354 1.47188   3
   3  11  -2 27.8140 3.56786   6
  -3 -11   2 24.1725 3.65251   3
   2  11  -2 30.7390 4.40952   1
   1  11  -2 0.32634 0.47735   1
  -1 -11   2 1.98381 0.64986   3
   0  11  -2 11.1016 1.81912   1
   0 -11   2 11.9186 1.90352   3
  -1  11  -2 51.0789 6.15868   1
   1 -11   2 39.4555 6.23692   3
  -2  11  -2 14.8161 2.14106   1
  -3  11  -2 11.6363 3.75553  15
  -3  11  -2 17.3460 2.39953   1
   3 -11   2 18.8821 2.89529   3
   3 -11   2 17.6363 2.32134   2
  -4  11  -2 9.17587 1.37880   1
  -4  11  -2 6.21157 2.68108  15
   4 -11   2 8.54078 1.21305   2
   4 -11   2 6.90393 1.88366   3
  -5  11  -2 7.83252 1.31438   1
  -5  11  -2 7.89111 3.15249  17
  -5  11  -2 8.39921 3.03388  15
   5 -11   2 5.81683 2.79617   3
   5 -11   2 8.62899 1.22034   2
  -6  11  -2 216.480 25.5895   1
  -6  11  -2 194.613 27.0011  17
  -6  11  -2 189.572 26.7720  15
   6 -11   2 201.982 25.4512   2
   6 -11   2 162.061 25.6222   3
  -7  11  -2 20.2433 5.31864  15
  -7  11  -2 34.4080 3.98839   1
  -7  11  -2 23.9499 5.98382  17
   7 -11   2 33.3232 3.90025   2
   7 -11   2 24.8052 4.11003   3
  -8  11  -2 32.7651 6.93979  15
  -8  11  -2 26.0090 6.51097  17
  -8  11  -2 40.5838 4.96631   1
   8 -11   2 40.7854 4.90008   2
   8 -11   2 35.2227 4.98960   3
   9 -11   2 9.24631 1.44001   2
  10 -11   2 4.41998 0.79861   2
  10 -11   2 4.15647 0.81108   3
  11 -11   2 4.37144 2.49759  10
  11 -11   2 4.23789 0.85395   3
  11 -11   2 5.97591 1.39747   9
  11 -11   2 4.58241 4.07241  19
  11 -11   2 5.52881 0.94821   2
  12 -11   2 15.7867 3.10748  19
  12 -11   2 13.1420 1.97785   3
  12 -11   2 14.6829 2.04217   2
  12 -11   2 13.2155 2.15999   9
  13 -11   2 7.45031 2.24929  19
  13 -11   2 10.5677 2.10369  10
  13 -11   2 5.92986 1.05486   3
  14 -11   2 -0.2830 0.98151  10
  14 -11   2 -0.6044 1.55055  19
  14 -11   2 -0.6618 0.63344   2
  14 -11   2 0.98242 0.29357   3
  14 -11   2 -0.3003 0.65558   9
  15 -11   2 0.58098 0.93460  10
  15 -11   2 0.26395 1.31392  19
  16 -11   2 0.82939 0.63390  10
  16 -11   2 -1.0412 0.71213  19
  13  10  -2 0.19181 1.09457  11
  12  10  -2 8.00882 0.96901   5
  12  10  -2 4.37594 2.09104  11
 -12 -10   2 6.48297 1.13633   6
 -12 -10   2 5.37265 1.00058   7
  11  10  -2 -0.7726 1.31937  11
  11  10  -2 0.79541 0.29467   5
 -11 -10   2 1.51593 0.68045   6
 -11 -10   2 0.01935 0.38126   3
 -11 -10   2 -0.2176 0.41200   7
  10  10  -2 2.54864 0.45936   5
  10  10  -2 2.12830 1.65114  11
 -10 -10   2 2.29892 0.64188   7
 -10 -10   2 2.01692 0.60074   3
   9  10  -2 -0.0148 0.26607   5
   9  10  -2 -0.5902 1.52565  11
  -9 -10   2 0.64845 0.54839   7
  -9 -10   2 0.43157 0.48512   3
   8  10  -2 -1.4612 1.52309  11
   8  10  -2 0.37119 0.49815   7
  -8 -10   2 -0.2075 0.53731   3
  -8 -10   2 -0.0665 0.54402   7
   7  10  -2 12.1872 2.44104  11
   7  10  -2 8.48265 1.32418   7
   7  10  -2 9.18454 1.17555   5
   7  10  -2 6.87331 1.19292   6
  -7 -10   2 7.87578 1.40358   7
  -7 -10   2 5.45137 1.25453   3
   6  10  -2 86.2794 11.0464   7
   6  10  -2 77.2404 11.9569  11
   6  10  -2 89.1257 11.1092   6
   6  10  -2 81.1002 10.9260   5
  -6 -10   2 79.6479 11.0302   3
   5  10  -2 1.16321 0.46522   6
   5  10  -2 1.26809 0.35228   5
  -5 -10   2 1.32015 0.58351   3
   4  10  -2 21.8912 3.08715   6
  -4 -10   2 23.0494 3.18421   3
  -3 -10   2 17.3808 2.53267   3
   2  10  -2 1.15324 0.62884   1
  -2 -10   2 0.92207 0.30534   2
  -2 -10   2 1.05809 0.58404   3
   1  10  -2 0.38370 0.45894   1
  -1 -10   2 1.41130 0.33726   2
  -1 -10   2 2.29601 0.75204   3
   0  10  -2 54.0688 6.61127   1
   0 -10   2 41.5987 6.64994   3
   0 -10   2 50.7628 6.50348   2
  -1  10  -2 5.69460 0.98493   1
  -1  10  -2 5.67902 1.31334   4
   1 -10   2 6.01116 1.33331   3
   1 -10   2 3.09485 1.75860   4
   1 -10   2 5.47998 0.86367   2
  -2  10  -2 38.2709 4.98434   4
  -2  10  -2 35.2342 4.73495   1
   2 -10   2 34.1113 4.64963   2
   2 -10   2 28.6490 5.75924   4
  -3  10  -2 22.0720 4.77752  15
  -3  10  -2 20.7634 3.01721   4
  -3  10  -2 19.4588 2.76452   1
   3 -10   2 19.3902 2.69265   2
   3 -10   2 13.2416 4.37479   4
  -4  10  -2 18.3926 4.92947  15
  -4  10  -2 13.1075 2.28679   4
  -4  10  -2 10.7027 1.96425   1
  -4  10  -2 19.2050 4.38469  17
   4 -10   2 7.32895 2.62768   4
   4 -10   2 14.3985 1.86934   2
  -5  10  -2 156.271 25.2530  15
  -5  10  -2 153.946 25.4099  17
  -5  10  -2 212.385 24.2865   1
   5 -10   2 205.311 24.1737   2
  -6  10  -2 216.346 25.0386   1
  -6  10  -2 176.871 27.1095  17
  -6  10  -2 179.543 26.1305  15
   6 -10   2 207.632 24.9256   2
   6 -10   2 161.101 25.0696   3
  -7  10  -2 52.2187 10.2881  17
  -7  10  -2 51.3957 10.0639  15
  -7  10  -2 80.7339 9.04432   1
   7 -10   2 78.0323 8.96032   2
   7 -10   2 68.2127 9.20432   3
  -8  10  -2 58.7241 6.62484   1
  -8  10  -2 40.0320 8.01558  17
  -8  10  -2 37.7571 7.65693  15
   8 -10   2 57.0131 6.55848   2
   8 -10   2 45.8532 6.60807   3
  -9  10  -2 0.66597 1.53523  15
  -9  10  -2 -0.0613 1.66461  17
  -9  10  -2 -0.1477 0.30173   1
   9 -10   2 0.30361 0.42635   3
   9 -10   2 0.73589 0.37810   2
  10 -10   2 12.3872 1.88494   2
  10 -10   2 13.4856 1.90988   3
  11 -10   2 16.3598 2.53697   3
  11 -10   2 22.6790 2.81084   9
  11 -10   2 16.6124 2.55510   2
  11 -10   2 17.7119 3.47543  19
  12 -10   2 36.3040 4.52139   2
  12 -10   2 33.0863 5.32902  19
  12 -10   2 31.1722 4.43365   3
  12 -10   2 32.8153 5.23138  10
  12 -10   2 31.7462 4.65117   9
  13 -10   2 9.09737 1.44159   9
  13 -10   2 7.16273 1.13653   3
  13 -10   2 12.1505 2.16559  10
  13 -10   2 5.25033 1.25426   2
  13 -10   2 7.69973 3.23187  19
  14 -10   2 -1.4647 1.51482  19
  14 -10   2 -0.2869 0.98120  10
  14 -10   2 -0.3451 0.67073   2
  15 -10   2 0.89911 1.22607  19
  15 -10   2 0.72047 0.86201  10
  16 -10   2 1.36888 0.54972  10
  16 -10   2 0.56405 0.73429  19
  13   9  -2 -0.6797 1.13592  11
 -13  -9   2 -0.7006 0.63536   6
  12   9  -2 3.53423 1.59677  11
  12   9  -2 5.71731 0.76214   5
 -12  -9   2 4.79853 0.94646   6
 -12  -9   2 4.46866 0.86403   7
  11   9  -2 0.09535 0.25079   5
 -11  -9   2 0.35521 0.45935   7
 -11  -9   2 0.72024 0.57867   6
 -11  -9   2 0.00885 0.42843   3
  10   9  -2 0.93153 0.29923   5
  10   9  -2 0.62346 2.07113  11
 -10  -9   2 0.98972 0.57695   7
 -10  -9   2 0.40643 0.48938   3
   9   9  -2 13.8801 2.88003  11
   9   9  -2 13.8670 2.06148   6
   9   9  -2 14.7295 2.02028   5
   9   9  -2 14.3583 2.12301   7
  -9  -9   2 16.8789 2.19977   3
  -9  -9   2 12.8443 2.13096   7
   8   9  -2 -0.2302 1.72446  11
   8   9  -2 1.61838 0.43602   6
   8   9  -2 1.50205 0.59432   7
   8   9  -2 1.11306 0.35929   5
  -8  -9   2 2.03634 0.68685   3
   7   9  -2 2.30636 0.70831   7
   7   9  -2 1.57645 1.75613  11
   7   9  -2 1.57204 0.50860   6
  -7  -9   2 2.75678 0.73008   3
   6   9  -2 1.97681 0.84793   7
   6   9  -2 1.97985 0.53551   6
   6   9  -2 2.03502 0.42442   5
  -6  -9   2 1.51525 0.62808   3
   5   9  -2 116.434 14.1894   5
  -5  -9   2 98.3520 14.2658   3
  -4  -9   2 17.4090 2.53743   3
   3   9  -2 1.18242 1.00312   1
  -3  -9   2 2.81784 0.47763   2
  -3  -9   2 1.85169 0.66190   3
   2   9  -2 34.3970 4.72892   1
  -2  -9   2 32.6933 4.68076   3
  -2  -9   2 35.0346 4.55891   2
   1   9  -2 31.8423 5.08444   1
  -1  -9   2 42.3432 5.17843   3
  -1  -9   2 38.4720 5.00828   2
   0   9  -2 113.819 15.3823   4
   0   9  -2 122.485 15.1002   1
   0  -9   2 115.041 15.0275   2
   0  -9   2 100.529 15.5150   4
  -1   9  -2 41.5220 5.56362   4
  -1   9  -2 41.2767 5.29325   1
   1  -9   2 39.7342 5.22144   2
   1  -9   2 29.1824 5.87466   4
  -2   9  -2 98.2783 13.2816   1
  -2   9  -2 110.812 13.4808   4
  -2   9  -2 103.387 14.4106  15
   2  -9   2 94.1944 13.2069   2
   2  -9   2 93.9640 13.9659   4
  -3   9  -2 4.45430 2.50175  17
  -3   9  -2 2.64956 1.81307  15
  -3   9  -2 2.30826 0.51905   1
   3  -9   2 1.06089 0.39172   2
  -4   9  -2 8.78154 2.94754  15
  -4   9  -2 13.2010 1.61468   1
  -4   9  -2 9.36404 3.24389  17
   4  -9   2 9.84871 1.53428   2
  -5   9  -2 6.56185 2.44927  15
  -5   9  -2 2.71509 0.81074   4
  -5   9  -2 4.51417 0.82228   1
  -5   9  -2 7.32999 2.83439  17
  -6   9  -2 256.408 31.4502   1
  -6   9  -2 242.472 32.5295  17
   6  -9   2 214.244 31.1682   2
  -7   9  -2 3.02967 1.84700  15
  -7   9  -2 2.33846 0.50528   1
  -7   9  -2 4.65671 2.62691  17
   7  -9   2 0.10714 0.64630   3
  -8   9  -2 123.146 14.3384   1
  -8   9  -2 96.9983 15.5594  17
  -8   9  -2 95.6644 15.3269  15
   8  -9   2 119.179 14.2696   2
   8  -9   2 101.120 14.2869   3
  -9   9  -2 6.37592 0.97452   1
  -9   9  -2 3.54442 2.41353  17
  -9   9  -2 2.99098 1.86833  15
   9  -9   2 6.74282 0.99441   3
 -10   9  -2 16.9468 4.31321  15
 -10   9  -2 22.3609 3.09037   1
  10  -9   2 23.0155 3.08590   2
  10  -9   2 24.5565 3.14845   3
  11  -9   2 94.0002 12.8653   3
  11  -9   2 100.735 12.9206   2
  12  -9   2 -0.4838 0.50564   2
  12  -9   2 -0.3597 1.77590  19
  12  -9   2 0.09014 0.36929   3
  12  -9   2 -0.4980 1.27140  10
  13  -9   2 3.90048 2.15377  19
  13  -9   2 10.2473 2.07365  10
  13  -9   2 8.67325 1.45326   2
  13  -9   2 6.59577 1.32596   9
  13  -9   2 9.16365 1.22430   3
  14  -9   2 1.77260 1.66524  19
  14  -9   2 2.37081 1.18846  10
  14  -9   2 2.55485 0.51057   3
  16  -9   2 4.15481 1.22182  19
  14   8  -2 -1.7423 1.26238  11
  13   8  -2 0.65947 0.24810   5
  13   8  -2 -0.1282 1.34230  11
 -13  -8   2 -0.3229 0.43251   7
 -13  -8   2 0.03225 0.51725   6
  12   8  -2 -1.9869 2.03905  11
  12   8  -2 -0.5155 0.24207   5
 -12  -8   2 0.35169 0.39209   3
 -12  -8   2 0.41521 0.57234   6
 -12  -8   2 0.04079 0.39950   7
  11   8  -2 -1.3823 1.56225  11
  11   8  -2 -0.1960 0.30374   5
 -11  -8   2 -0.0896 0.47177   7
 -11  -8   2 -0.1683 0.42436   3
  10   8  -2 2.33264 1.71092  11
  10   8  -2 2.04477 0.49349   6
  10   8  -2 1.45946 0.56816   7
  10   8  -2 1.24028 0.39046   5
 -10  -8   2 2.23368 0.62198   3
 -10  -8   2 2.05891 0.63718   7
   9   8  -2 38.7748 5.35343   7
   9   8  -2 37.0917 5.12570   6
   9   8  -2 36.6336 5.09455   5
   9   8  -2 43.9309 6.86318  11
  -9  -8   2 38.6431 5.22323   3
   8   8  -2 3.19415 0.51000   5
   8   8  -2 2.19410 0.54964   6
   8   8  -2 1.89708 0.67943   7
   8   8  -2 0.75557 1.80115  11
  -8  -8   2 1.76081 0.68733   3
   7   8  -2 2.10849 1.75275  11
   7   8  -2 2.69080 0.58611   6
   7   8  -2 1.43496 0.71281   7
   7   8  -2 3.14699 0.51527   5
  -7  -8   2 2.32324 0.69795   3
   6   8  -2 105.704 13.2252   5
   6   8  -2 102.095 13.1910   6
  -6  -8   2 91.4837 13.2524   3
  -5  -8   2 11.8638 2.10448   3
  -4  -8   2 17.6966 2.60602   3
   3   8  -2 14.3680 2.60817   1
  -3  -8   2 13.7786 1.93614   2
  -3  -8   2 14.1329 2.39528   3
   2   8  -2 181.499 24.2913   1
  -2  -8   2 185.161 24.2970   3
   1   8  -2 131.293 14.8922   4
   1   8  -2 95.2121 14.6096   1
  -1  -8   2 107.107 14.3994   2
  -1  -8   2 106.851 15.3872   4
   0   8  -2 16.1538 2.53338   4
   0  -8   2 15.4389 2.66520   4
   0  -8   2 13.6726 1.98468   2
  -1   8  -2 17.5319 2.15958   1
  -1   8  -2 11.8282 2.39290   4
   1  -8   2 15.9107 2.09519   2
   1  -8   2 10.1995 2.63090   4
  -2   8  -2 0.29040 0.31689   1
  -2   8  -2 0.97548 0.56474   4
  -2   8  -2 1.03169 1.56974  15
  -2   8  -2 0.87125 1.89236  17
   2  -8   2 0.30908 0.33831   2
   2  -8   2 0.78918 1.30491   4
  -3   8  -2 67.9313 7.58471   4
  -3   8  -2 54.5857 7.40726   1
   3  -8   2 53.0628 7.35206   2
   3  -8   2 36.6681 8.58057   4
  -4   8  -2 150.585 21.1209   1
  -4   8  -2 178.348 21.2400   4
   4  -8   2 152.518 21.0516   2
  -5   8  -2 0.86055 0.65861   4
  -5   8  -2 6.38356 2.72060  17
  -5   8  -2 4.34876 2.09394  15
  -5   8  -2 1.73964 0.48403   1
   5  -8   2 1.64818 0.43693   2
  -6   8  -2 55.7079 7.29033   4
  -6   8  -2 51.4564 7.19525   1
  -6   8  -2 55.9990 7.47090   4
   6  -8   2 52.9249 7.14615   2
  -7   8  -2 59.0781 9.32102  15
  -7   8  -2 58.7568 8.18641   1
  -7   8  -2 64.4804 9.75207  17
   7  -8   2 63.2849 8.14976   2
  -8   8  -2 61.9993 10.3657  15
  -8   8  -2 76.8182 9.35305   1
  -8   8  -2 65.3200 10.7224  17
   8  -8   2 77.4888 9.31151   2
   8  -8   2 65.9851 9.31289   3
  -9   8  -2 7.31598 2.69015  15
  -9   8  -2 8.51275 3.19537  17
  -9   8  -2 10.5312 1.61706   1
   9  -8   2 12.0672 1.62213   3
   9  -8   2 11.9651 1.65027   2
 -10   8  -2 3.80831 2.31446  15
 -10   8  -2 4.15268 0.93743   1
  10  -8   2 3.32141 0.73712   2
  10  -8   2 4.39230 0.75033   3
  11  -8   2 -0.1643 0.42241   2
  11  -8   2 0.90151 0.36702   3
  12  -8   2 41.0195 5.55737   2
  12  -8   2 41.0578 7.50200  19
  12  -8   2 38.8960 5.60290   9
  12  -8   2 45.6183 7.01063  10
  13  -8   2 3.92673 0.68304   3
  13  -8   2 5.05517 1.56269  10
  13  -8   2 3.26813 1.83632  19
  13  -8   2 2.73300 0.91139   2
  14  -8   2 27.6401 3.45427   3
  14  -8   2 21.6629 4.00917  19
  14   7  -2 2.97849 1.40785  11
  14   7  -2 3.01574 0.60707   5
  13   7  -2 4.88966 0.71064   5
  13   7  -2 5.67391 1.74007  11
 -13  -7   2 4.90426 0.89870   6
 -13  -7   2 3.87145 0.81924   7
  12   7  -2 11.8809 2.71930  11
  12   7  -2 13.3573 1.92226   5
 -12  -7   2 13.8288 2.00449   3
 -12  -7   2 16.2341 2.08300   7
  11   7  -2 6.58118 2.43697  11
  11   7  -2 6.83945 1.43853   7
  11   7  -2 7.47158 1.26082   6
  11   7  -2 9.77056 1.26910   5
 -11  -7   2 10.2393 1.38115   3
 -11  -7   2 8.88864 1.48135   7
  10   7  -2 5.21871 0.86273   7
  10   7  -2 8.24951 1.99916  11
  10   7  -2 3.86816 0.78330   5
 -10  -7   2 3.37432 0.85547   3
   9   7  -2 17.4996 3.43889  11
   9   7  -2 19.1435 2.63421   5
   9   7  -2 18.4482 2.66661   6
   9   7  -2 20.4368 2.76978   7
  -9  -7   2 20.6440 2.78507   3
   8   7  -2 16.9113 4.08146  11
   8   7  -2 10.7934 1.79947   7
   8   7  -2 10.5075 1.68561   6
   8   7  -2 10.6778 1.60207   5
  -8  -7   2 14.6286 2.18592   3
   7   7  -2 102.706 13.0581   5
   7   7  -2 102.530 13.0933   6
  -7  -7   2 91.3877 13.1425   3
   6   7  -2 21.5967 2.72616   6
  -6  -7   2 17.3932 2.80187   3
  -5  -7   2 8.00726 1.34334   3
  -4  -7   2 74.2835 10.0708   3
  -4  -7   2 76.7180 10.0014   2
   3   7  -2 12.5024 2.25579   1
  -3  -7   2 14.5500 1.95918   2
   2   7  -2 142.648 19.0936   1
  -2  -7   2 145.894 19.0303   2
   1   7  -2 87.7617 11.6465   1
   0   7  -2 473.958 68.8084   1
   0   7  -2 559.500 69.1055   4
   0  -7   2 540.415 69.2037   4
  -1   7  -2 3.00019 0.89182   4
  -1   7  -2 1.80253 1.66503  15
  -1   7  -2 1.82286 2.13911  17
  -1   7  -2 3.33075 0.60211   1
   1  -7   2 2.32570 1.13619   4
  -2   7  -2 2.08724 2.05109  17
  -2   7  -2 0.81317 0.34865   1
  -2   7  -2 0.86639 0.55176   4
  -2   7  -2 1.39582 1.51841  15
   2  -7   2 0.87053 1.33439   4
  -3   7  -2 148.811 20.5554  17
  -3   7  -2 151.953 19.6057   4
  -3   7  -2 144.364 19.4685   1
  -3   7  -2 156.943 20.3988  15
   3  -7   2 136.556 19.4085   2
  -4   7  -2 79.1696 12.1294   4
  -4   7  -2 96.0826 13.2915  17
  -4   7  -2 83.2089 11.9905   1
  -4   7  -2 105.657 13.1148  15
  -5   7  -2 355.006 43.7832   4
  -5   7  -2 319.035 43.6874   1
  -5   7  -2 337.137 43.9645   4
   5  -7   2 317.285 43.5953   2
  -6   7  -2 6.84631 2.48058  15
  -6   7  -2 8.13079 1.18417   1
  -6   7  -2 3.06783 2.06595   4
  -6   7  -2 9.97219 3.16787  17
   6  -7   2 6.62491 1.09092   2
  -7   7  -2 4.02119 2.54517   4
  -7   7  -2 7.61604 1.42910   4
  -7   7  -2 7.41824 2.67940  15
  -7   7  -2 9.30068 1.26646   1
  -7   7  -2 7.50128 2.96518  17
   7  -7   2 7.14770 1.16332   2
  -8   7  -2 28.1313 6.24123  15
  -8   7  -2 24.3137 3.13453   1
  -8   7  -2 25.6284 4.97300  17
   8  -7   2 18.6413 3.00174   3
   8  -7   2 20.4369 2.97216   2
  -9   7  -2 2.36712 2.55765  17
  -9   7  -2 -0.2733 1.22111  15
  -9   7  -2 0.86231 0.31387   1
   9  -7   2 0.96210 0.42774   3
   9  -7   2 0.91565 0.39300   2
 -10   7  -2 21.5941 4.90670  15
 -10   7  -2 26.3269 3.55157   1
  10  -7   2 25.9474 3.56083   2
  10  -7   2 27.7488 3.53496   3
  11  -7   2 75.0329 9.71668   2
  11  -7   2 70.5988 9.63340   3
  12  -7   2 5.44985 3.25237  11
  12  -7   2 11.1733 2.36696  10
  12  -7   2 7.61390 3.67948  19
  12  -7   2 11.4316 1.66415   3
  13  -7   2 -0.5486 1.47213  19
  13  -7   2 2.05024 1.21048  10
  13  -7   2 6.72708 3.05161  11
  13  -7   2 0.81130 0.37206   3
  14  -7   2 5.97404 0.86805   3
  14  -7   2 8.47946 2.59445  11
  14  -7   2 1.64831 1.54282  19
  15  -7   2 0.85758 2.25270  11
  14   6  -2 6.41713 0.99036   5
  14   6  -2 8.44218 1.88442  11
 -14  -6   2 7.10011 1.14319   6
  13   6  -2 39.3366 5.21866   5
  13   6  -2 37.2189 6.15319  11
 -13  -6   2 40.4768 5.28399   3
 -13  -6   2 39.2803 5.31017   6
  12   6  -2 5.02100 1.87128  11
  12   6  -2 2.75994 0.63169   5
 -12  -6   2 2.62182 0.61662   3
 -12  -6   2 2.92603 0.65562   7
  11   6  -2 3.89873 1.84231  11
  11   6  -2 2.39315 0.53849   6
  11   6  -2 2.63345 0.63463   7
  11   6  -2 2.08837 0.48445   5
 -11  -6   2 2.54163 0.64937   3
  10   6  -2 30.7586 4.23956   5
  10   6  -2 32.4861 4.28052   6
  10   6  -2 25.8383 5.67341  11
  10   6  -2 36.4184 4.35298   7
 -10  -6   2 29.8058 4.34062   3
   9   6  -2 91.6024 11.9781   7
   9   6  -2 84.3988 12.4837  11
   9   6  -2 92.0059 11.9289   6
   9   6  -2 90.6292 11.9018   5
  -9  -6   2 91.4226 11.9949   3
   8   6  -2 0.60741 0.40830   6
   8   6  -2 0.97699 0.36246   5
   8   6  -2 5.99835 2.39144  11
  -8  -6   2 1.68914 0.58949   3
   7   6  -2 216.293 26.7264   5
  -7  -6   2 189.765 26.8104   3
  -6  -6   2 3.35407 0.78736   3
  -5  -6   2 14.6941 2.11260   2
  -5  -6   2 15.5035 2.23803   3
  -4  -6   2 25.5532 3.39245   3
  -4  -6   2 22.8728 3.27419   2
   3   6  -2 42.1730 5.84635   1
   2   6  -2 41.9316 5.78184   4
   2   6  -2 39.8436 5.44683   1
  -2  -6   2 39.1259 6.04041   4
   1   6  -2 45.2710 5.91757   1
   1   6  -2 44.3394 6.21793   4
  -1  -6   2 42.1677 6.28480   4
   0   6  -2 130.543 18.3607  15
   0   6  -2 142.136 17.8380   4
   0   6  -2 127.199 17.5771   1
   0  -6   2 134.311 17.9106   4
  -1   6  -2 49.0091 6.14398   4
  -1   6  -2 40.7965 5.90210   1
   1  -6   2 44.8464 6.31766   4
  -2   6  -2 5.84188 1.12034   4
  -2   6  -2 3.36986 2.16809  17
  -2   6  -2 5.70830 0.84047   1
  -2   6  -2 3.41297 1.84549  15
  -3   6  -2 68.8491 9.86008  17
  -3   6  -2 60.5946 8.60582   1
  -3   6  -2 69.9728 9.56037  15
  -3   6  -2 60.8711 8.78873   4
  -4   6  -2 1.35699 1.63752  15
  -4   6  -2 3.54320 2.18035  17
  -4   6  -2 1.26439 1.06629   4
   4  -6   2 4.40128 0.63672   2
  -5   6  -2 814.550 121.135   4
  -5   6  -2 980.944 121.617  15
  -5   6  -2 958.336 120.656   4
  -5   6  -2 965.188 121.596  17
  -5   6  -2 957.464 120.639   1
   5  -6   2 823.560 120.509   2
  -6   6  -2 89.1977 12.6236   1
  -6   6  -2 79.9490 13.8305   4
  -6   6  -2 112.066 13.6915  15
  -6   6  -2 102.908 12.8150   4
   6  -6   2 88.0360 12.5819   2
  -7   6  -2 58.4801 7.97128   1
  -7   6  -2 69.4599 9.53592  17
  -7   6  -2 51.7392 9.31570   4
  -7   6  -2 58.2925 8.93611  15
  -7   6  -2 62.6130 8.20679   4
   7  -6   2 56.6361 7.93858   2
  -8   6  -2 24.2724 5.10601   4
  -8   6  -2 17.9630 3.66889   4
  -8   6  -2 25.8628 5.24054  17
  -8   6  -2 26.0312 3.36669   1
  -8   6  -2 25.6884 4.91369  15
   8  -6   2 25.6953 3.59234   3
   8  -6   2 24.8401 3.36227   2
  -9   6  -2 5.64350 0.84295   1
  -9   6  -2 2.50172 1.65143  15
  -9   6  -2 2.78813 2.19079  17
   9  -6   2 4.98908 0.86475   3
   9  -6   2 6.72133 0.92606   2
 -10   6  -2 6.87066 1.06894   1
 -10   6  -2 7.30730 2.40008  15
  10  -6   2 7.13244 1.04315   3
  10  -6   2 5.33827 1.10846   2
  11  -6   2 0.53798 0.31767   3
  11  -6   2 -0.0529 0.28337   5
  11  -6   2 0.80422 0.53022   2
  12  -6   2 3.78760 1.00017   2
  12  -6   2 3.96674 2.58288  11
  12  -6   2 4.11260 0.73350   3
  12  -6   2 -0.4526 1.82061  19
  12  -6   2 4.94506 1.50838  10
  12  -6   2 3.00677 0.59808   5
  13  -6   2 -0.4293 1.50367  19
  13  -6   2 1.79887 2.65655  11
  13  -6   2 -0.1402 0.33231   3
  13  -6   2 -0.3129 0.26058   5
  14  -6   2 0.29202 0.34514   3
  14  -6   2 0.30334 0.23894   5
  14  -6   2 0.70282 1.09403  19
  14  -6   2 3.33092 2.70212  11
  15  -6   2 -1.4521 2.25654  11
  16  -6   2 3.61095 2.26287  11
  15   5  -2 1.66756 1.47926  11
  14   5  -2 2.40832 0.45745   5
  14   5  -2 4.51665 1.59961  11
 -14  -5   2 2.07245 0.63270   6
  13   5  -2 3.25881 0.60398   5
  13   5  -2 5.23166 1.83306  11
 -13  -5   2 3.74503 0.68342   3
  12   5  -2 5.83704 1.03754   6
  12   5  -2 6.62148 2.25743  11
 -12  -5   2 6.38533 1.15028   7
 -12  -5   2 9.56239 1.20303   3
  11   5  -2 45.4328 5.36836   5
  11   5  -2 36.2994 5.37080   7
 -11  -5   2 38.1314 5.43747   3
  10   5  -2 6.42107 1.12642   7
  10   5  -2 6.02267 2.09984  11
  10   5  -2 6.71550 1.07304   6
  10   5  -2 6.46668 1.02192   5
 -10  -5   2 8.70600 1.23290   3
   9   5  -2 5.14233 0.90467   5
   9   5  -2 6.87500 1.08818   7
   9   5  -2 6.09413 0.97770   6
   9   5  -2 8.19899 2.96106  11
   7   5  -2 71.5707 32.5485  12
   6   5  -2 2.13166 0.58611   3
  -6  -5   2 2.44769 0.65610   2
  -6  -5   2 3.34334 3.42165  16
   5   5  -2 113.324 14.3047   3
  -5  -5   2 95.6192 15.2980  16
  -5  -5   2 114.047 14.3591   2
   4   5  -2 89.1525 32.5042  13
   4   5  -2 99.8122 32.4970  13
  -4  -5   2 97.4547 40.9527  14
  -4  -5   2 91.0606 25.3054  13
   3   5  -2 29.2785 4.30365   4
   3   5  -2 26.3448 4.00819   1
  -3  -5   2 27.0092 4.33267   4
   2   5  -2 13.3741 2.39491   4
   2   5  -2 14.3544 2.01214   1
  -2  -5   2 13.2575 2.42562   4
   1   5  -2 39.2101 5.02835   4
   1   5  -2 30.8120 4.69446   1
  -1  -5   2 39.5413 5.09521   4
   0   5  -2 51.0575 6.39673  15
   0   5  -2 41.8627 5.72406   4
   0   5  -2 34.0177 5.45462   1
   0  -5   2 40.3375 5.78463   4
  -1   5  -2 7.70479 1.22672   1
  -1   5  -2 11.1835 2.97701  17
  -1   5  -2 7.50416 2.17371  15
  -1   5  -2 8.57808 1.54375   4
  -2   5  -2 55.9438 8.36930   1
  -2   5  -2 70.6158 9.52158  17
  -2   5  -2 69.0173 9.18498  15
  -2   5  -2 60.5176 8.56506   4
   2  -5   2 59.9020 9.49309   4
  -3   5  -2 7.46011 2.56348  17
  -3   5  -2 3.47037 0.74956   1
  -3   5  -2 6.10750 1.56022   4
  -3   5  -2 7.22732 2.11015  15
   3  -5   2 3.62615 1.48182   4
  -4   5  -2 45.4796 6.02001   1
  -4   5  -2 45.6248 6.98824  15
  -4   5  -2 37.7258 7.14563   4
  -4   5  -2 46.9324 7.36059  17
  -5   5  -2 91.6811 15.8516   4
  -5   5  -2 100.430 15.1232   1
  -5   5  -2 121.192 15.3289   4
  -5   5  -2 134.431 16.4361  17
  -5   5  -2 141.267 16.1870  15
   5  -5   2 98.2847 15.0817   2
  -6   5  -2 4.37748 1.75915   4
  -6   5  -2 2.95090 0.85630   4
  -6   5  -2 3.54440 2.29437  17
  -6   5  -2 2.12739 0.51829   1
  -6   5  -2 0.25575 1.48992  15
   6  -5   2 3.41575 0.57561   2
  -7   5  -2 13.9373 3.41537   4
  -7   5  -2 22.3453 3.93254  15
  -7   5  -2 22.2454 4.51612  17
  -7   5  -2 16.3470 2.39920   1
  -7   5  -2 15.1796 2.75079   4
   7  -5   2 16.6934 2.40925   2
  -8   5  -2 0.23017 1.18301  15
  -8   5  -2 0.51252 0.26657   1
  -8   5  -2 0.26412 1.74954  17
   8  -5   2 0.70772 0.63734   2
  -9   5  -2 0.47059 0.24819   1
  -9   5  -2 -0.4556 1.66163  17
  -9   5  -2 0.09330 1.11105  15
   9  -5   2 0.34115 0.35829   3
   9  -5   2 1.60495 0.45637   2
  10  -5   2 1.39289 0.40218   3
  10  -5   2 1.34006 0.55714   2
  11  -5   2 44.8877 6.08590   2
  11  -5   2 44.5718 5.96616   3
  12  -5   2 -2.0980 1.71057  19
  12  -5   2 0.29341 0.28685   5
  12  -5   2 0.20647 2.34590  11
  13  -5   2 12.9438 1.77572   3
  13  -5   2 14.4088 3.45997  11
  13  -5   2 11.8371 2.58535  19
  13  -5   2 11.3402 1.73548   5
  14  -5   2 13.8287 1.97905   5
  14  -5   2 14.4641 1.98595   3
  14  -5   2 14.1874 3.51665  11
  15  -5   2 2.99603 2.77424  11
  16  -5   2 -1.9140 2.19528  11
  16  -5   2 0.43218 0.37623   5
  17  -5   2 24.8261 4.13424  11
  16   4  -2 1.66535 1.98720  11
  15   4  -2 0.35297 1.98341  11
  15   4  -2 1.09940 0.29680   5
 -15  -4   2 0.94339 0.67473   6
  14   4  -2 2.11405 0.43560   5
  14   4  -2 4.50750 2.36657  11
 -14  -4   2 1.63463 0.90675   6
 -14  -4   2 2.05339 0.51233   3
  13   4  -2 4.59132 1.93464  11
  12   4  -2 4.56951 2.00700  11
  12   4  -2 5.77948 0.93983   6
  12   4  -2 5.62002 0.89548   5
 -12  -4   2 7.09559 1.04008   3
  11   4  -2 2.53644 0.56560   6
  11   4  -2 2.31302 0.52378   5
  11   4  -2 4.67515 0.70765   7
 -11  -4   2 2.00508 0.67056   3
  10   4  -2 0.67392 0.35478   6
  10   4  -2 -0.0301 0.30655   5
  10   4  -2 1.36694 0.64074   7
  10   4  -2 0.06752 1.77778  11
   9   4  -2 12.8805 3.49314  11
   9   4  -2 10.2970 1.29395   5
   9   4  -2 9.44195 1.31574   6
   9   4  -2 6.31518 1.29503   3
   8   4  -2 16.4703 2.09104   6
   8   4  -2 15.4116 2.06080   5
   8   4  -2 12.4973 2.10104   3
   7   4  -2 1.27218 0.45748   3
   6   4  -2 46.0981 6.35349   3
  -6  -4   2 51.7019 8.27472  16
  -6  -4   2 45.2589 6.31486   2
   5   4  -2 2.23219 0.44891   1
  -5  -4   2 3.74259 3.20621  16
  -5  -4   2 3.19817 0.76202   2
   4   4  -2 42.1115 5.65648   1
   3   4  -2 0.52099 0.62815   1
   3   4  -2 1.43699 0.76542   4
  -3  -4   2 0.08483 0.52730   4
   2   4  -2 178.045 23.0300   4
   2   4  -2 165.715 22.7388   1
  -2  -4   2 175.053 23.0445   4
   1   4  -2 40.3335 5.58599   4
   1   4  -2 31.8587 4.40511   1
  -1  -4   2 31.9654 4.92816   4
   0   4  -2 42.3494 5.96695  17
   0   4  -2 28.2518 4.63198   1
   0   4  -2 33.8023 4.87240   4
   0   4  -2 39.3660 5.35845  15
  -1   4  -2 4.82645 0.81199   1
  -1   4  -2 6.07840 1.17026   4
   1  -4   2 6.19737 1.42112   4
  -2   4  -2 222.115 32.5822   4
  -2   4  -2 284.940 33.5066  17
  -2   4  -2 273.715 32.9791  15
  -2   4  -2 204.810 32.3254   1
  -3   4  -2 37.1047 5.03556   1
  -3   4  -2 41.5818 6.05697  15
  -3   4  -2 30.1468 6.07353   4
  -3   4  -2 39.4588 6.28371  17
   3  -4   2 35.4404 5.35338   4
  -4   4  -2 26.9654 3.51065   4
  -4   4  -2 21.1349 3.07930   1
  -4   4  -2 22.0430 4.11262   4
  -5   4  -2 51.8164 7.21493   4
  -5   4  -2 48.1370 6.98907   1
  -5   4  -2 54.8774 8.43060  17
  -5   4  -2 58.2631 7.94285  15
  -5   4  -2 50.2844 7.83045   4
  -6   4  -2 1.18464 1.06790   4
  -6   4  -2 1.71099 0.68718   4
  -6   4  -2 3.50459 2.30118  17
   6  -4   2 2.31261 0.50945   2
  -7   4  -2 37.9175 7.56473  17
  -7   4  -2 40.2467 6.92680  15
  -7   4  -2 52.8900 6.44369   4
  -7   4  -2 42.5168 6.90135   4
  -7   4  -2 47.9494 6.05985   1
   7  -4   2 47.9557 6.06663   2
  -8   4  -2 13.5969 3.14072  15
  -8   4  -2 11.2317 3.67454  17
  -8   4  -2 13.6306 1.87536   1
   8  -4   2 13.6978 1.94467   2
  -9   4  -2 49.6114 8.55347  17
  -9   4  -2 44.6617 7.68608  15
  -9   4  -2 56.3223 6.93952   1
   9  -4   2 53.2299 6.91256   3
   9  -4   2 54.0384 6.98341   2
  10  -4   2 10.4931 1.45938   3
  10  -4   2 9.02482 1.61116   2
  11  -4   2 24.2436 3.43164   3
  11  -4   2 26.5104 3.42225   5
  12  -4   2 2.82794 0.51429   5
  12  -4   2 4.60487 2.34678  19
  12  -4   2 2.11187 0.67321   3
  13  -4   2 41.3662 7.36879  19
  13  -4   2 53.3443 6.91438   5
  13  -4   2 55.0633 6.91734   3
  13  -4   2 58.7409 8.11681  11
  14  -4   2 3.83289 2.65310  11
  14  -4   2 6.26704 0.89836   3
  14  -4   2 5.14902 0.88135   5
  15  -4   2 5.84999 2.84835  11
  16  -4   2 7.24055 2.94645  11
  16  -4   2 9.41850 1.41234   5
  17  -4   2 5.19313 2.08226  11
  16   3  -2 0.05977 1.61134  11
  15   3  -2 1.55519 1.76403  11
  15   3  -2 1.97268 0.40667   5
 -15  -3   2 2.06712 0.67203   6
  14   3  -2 1.49151 1.73503  11
  14   3  -2 0.79957 0.30866   5
 -14  -3   2 0.20035 0.34124   3
  13   3  -2 1.15493 0.38445   6
  13   3  -2 2.85727 3.18794  11
  13   3  -2 1.16156 0.35098   5
 -13  -3   2 0.54547 0.47403   3
  12   3  -2 6.18888 0.97914   6
  12   3  -2 5.34499 2.14144  11
  12   3  -2 6.02250 0.95577   5
 -12  -3   2 6.72698 1.09529   3
  11   3  -2 24.1074 3.19819   6
  11   3  -2 24.4576 4.12824  11
  11   3  -2 20.1354 3.15669   5
  11   3  -2 26.0468 3.24601   7
  10   3  -2 9.83051 1.43296   5
  10   3  -2 11.2538 1.77283   7
  10   3  -2 7.24463 1.62087   3
  10   3  -2 11.4643 1.48643   6
   9   3  -2 0.76562 0.36946   6
   9   3  -2 0.55296 0.40987   3
   9   3  -2 0.61889 0.31588   5
   8   3  -2 4.87618 0.89018   3
   7   3  -2 53.8824 6.95008   3
  -7  -3   2 52.9386 9.21082  16
  -7  -3   2 49.6501 7.02603   2
   6   3  -2 109.036 13.7884   3
  -6  -3   2 102.910 16.4738  16
  -6  -3   2 100.212 13.8721   2
   5   3  -2 35.5310 4.51049   1
  -5  -3   2 31.6489 4.78108   2
   4   3  -2 21.5961 3.09302   1
   4   3  -2 26.8971 3.84878   4
  -4  -3   2 25.1071 3.84980   4
   3   3  -2 54.6989 8.11625   1
  -3  -3   2 69.5689 8.02808   1
  -3  -3   2 57.1384 8.38057  15
   2   3  -2 8.30009 1.02843   1
   2   3  -2 5.21620 1.20909   4
  -2  -3   2 6.01577 1.34118  15
  -2  -3   2 5.26758 0.83214   1
  -2  -3   2 6.93003 1.35409   4
   1   3  -2 26.0648 3.43052   1
   1   3  -2 28.5244 3.73521   4
  -1  -3   2 22.4956 3.41095   1
  -1  -3   2 28.5768 3.73181   4
  -1  -3   2 26.1818 3.77473  15
   0   3  -2 57.9998 9.29327   1
   0   3  -2 79.3426 9.74763  15
   0   3  -2 68.1326 9.49229   4
   0   3  -2 77.5676 10.0009  17
   0  -3   2 71.3821 9.53400   4
  -1   3  -2 118.168 13.8369  15
  -1   3  -2 114.658 14.0390  17
  -1   3  -2 90.1139 13.3091   1
  -1   3  -2 94.9410 13.5172   4
   1  -3   2 85.2313 13.6376   4
  -2   3  -2 65.7229 9.83414   1
  -2   3  -2 88.9271 10.5183  15
  -2   3  -2 60.8099 10.6411   4
  -2   3  -2 87.0012 10.7771  17
   2  -3   2 62.3355 10.2960   4
  -3   3  -2 246.372 28.8418  15
  -3   3  -2 248.003 29.1726  17
  -3   3  -2 185.281 28.0621   1
  -3   3  -2 171.617 28.4506   4
  -4   3  -2 2.21429 1.05181   4
  -4   3  -2 2.29179 0.76806   4
  -4   3  -2 2.64431 2.23760  17
  -4   3  -2 1.47690 1.35294  15
  -4   3  -2 2.14286 0.46517   1
  -5   3  -2 80.0576 10.9137   4
  -5   3  -2 71.7706 10.4525   1
  -5   3  -2 86.0032 10.7417   4
  -5   3  -2 80.0495 11.1609  15
  -5   3  -2 79.8473 11.8888  17
  -6   3  -2 58.8394 10.1723  17
  -6   3  -2 69.4688 8.92963   4
  -6   3  -2 66.4236 9.16636   4
  -6   3  -2 64.5236 9.33211  15
  -6   3  -2 65.4170 8.59384   1
   6  -3   2 64.2074 8.58977   2
  -7   3  -2 246.482 31.0964   4
  -7   3  -2 182.623 32.3448  17
  -7   3  -2 257.555 31.3243   4
   7  -3   2 246.207 30.6468   2
  -8   3  -2 1.12097 0.33503   1
  -8   3  -2 0.93370 1.36462  15
  -8   3  -2 2.19343 2.27140  17
   8  -3   2 0.64175 0.49429   2
  -9   3  -2 4.47088 1.80141  15
  -9   3  -2 4.18551 0.73884   1
  -9   3  -2 8.07165 3.18353  17
   9  -3   2 4.33604 0.75387   3
   9  -3   2 4.19170 0.93887   2
  10  -3   2 6.34029 0.94870   3
  10  -3   2 5.11038 1.19240   2
  11  -3   2 109.669 15.5655   3
  11  -3   2 132.132 15.6395   6
  11  -3   2 113.185 15.5854   5
  12  -3   2 25.8186 3.53122   6
  12  -3   2 25.1691 3.53168   3
  12  -3   2 28.8006 4.74113  11
  13  -3   2 64.5864 8.37309   3
  13  -3   2 57.0125 8.36691   5
  13  -3   2 72.9989 10.0082  11
  14  -3   2 0.72356 0.31710   3
  14  -3   2 0.72194 0.34976   5
  14  -3   2 1.37969 2.35430  11
  15  -3   2 5.85180 0.95003   5
  15  -3   2 8.39774 2.85291  11
  16  -3   2 0.30931 0.34809   5
  16  -3   2 -2.3962 2.50530  11
  17  -3   2 0.09934 2.35681  11
  16   2  -2 0.22523 0.25892   5
  16   2  -2 -2.4214 1.67345  11
  15   2  -2 0.15495 0.29928   5
  15   2  -2 -0.7170 1.64865  11
 -15  -2   2 -0.0633 0.46206   6
  14   2  -2 11.4253 2.57354  11
  14   2  -2 10.4707 1.57116   5
 -14  -2   2 11.8112 1.64281   3
  13   2  -2 1.37652 0.37723   6
  13   2  -2 3.06148 1.83811  11
  13   2  -2 0.94004 0.33673   5
  12   2  -2 0.57300 0.33851   6
  12   2  -2 0.42661 1.76310  11
  12   2  -2 0.42891 0.30391   5
  11   2  -2 2.61820 0.67788   3
  11   2  -2 3.97760 0.69008   6
  11   2  -2 3.98947 0.66100   5
  11   2  -2 9.60197 2.31707  11
  10   2  -2 14.9977 2.16279   5
  10   2  -2 23.4953 3.55012  11
  10   2  -2 13.8808 2.22269   3
  10   2  -2 16.1838 2.19668   6
   9   2  -2 6.70514 1.06263   3
   8   2  -2 2.13071 0.50653   3
  -8  -2   2 1.38512 3.80639  16
  -8  -2   2 1.47098 1.16067   2
   7   2  -2 100.550 12.1583   3
  -7  -2   2 88.7722 12.2637   2
  -7  -2   2 81.4160 14.5908  16
  -6  -2   2 3.91526 4.92869  16
   5   2  -2 105.744 14.5287   4
  -5  -2   2 108.650 14.5963   4
   4   2  -2 84.7586 11.2197   1
   4   2  -2 86.8678 11.6130   4
  -4  -2   2 81.9690 11.2239   1
  -4  -2   2 89.4346 11.6428   4
   3   2  -2 56.5666 7.53609   4
   3   2  -2 49.2375 7.21085   1
  -3  -2   2 61.6754 7.58230   4
   2   2  -2 63.0133 9.58743   1
   2   2  -2 74.7539 9.80562   4
  -2  -2   2 67.2055 9.52880   1
  -2  -2   2 85.5081 9.74219  15
   1   2  -2 137.528 15.5679  15
   1   2  -2 115.084 15.5012   4
   1   2  -2 98.7701 15.2927   1
  -1  -2   2 121.751 15.7488  17
  -1  -2   2 95.9027 15.2909   1
  -1  -2   2 130.690 15.5042  15
   0   2  -2 317.067 37.4079  17
   0   2  -2 318.502 37.2405  15
   0   2  -2 243.637 37.1074   4
   0  -2   2 245.626 37.1249   4
   0  -2   2 213.980 36.9601   1
   0  -2   2 321.674 37.2440  15
   0  -2   2 308.348 37.4090  17
  -1   2  -2 13.6043 1.94105   1
  -1   2  -2 14.5389 2.59568   4
  -1   2  -2 15.4962 1.94875   1
   1  -2   2 12.3417 2.74634   4
  -2   2  -2 58.2020 9.09520   4
  -2   2  -2 74.1318 9.73021  17
   2  -2   2 62.4221 8.94624   4
   2  -2   2 67.0727 8.72148   1
  -3   2  -2 69.5268 9.19834   4
  -3   2  -2 70.1703 9.07799   4
   3  -2   2 62.6733 8.85410   1
  -4   2  -2 5.93943 1.56592   4
   4  -2   2 6.55607 1.01290   1
  -5   2  -2 165.308 22.4474   4
  -5   2  -2 171.370 22.5969   4
  -6   2  -2 407.450 54.2101   4
  -7   2  -2 18.0057 2.19550   1
  -7   2  -2 12.2319 3.10682  15
   7  -2   2 15.5219 2.26197   2
  -8   2  -2 111.640 17.4860  15
  -8   2  -2 134.494 16.8182   1
   8  -2   2 131.016 16.8578   2
   8  -2   2 130.830 16.7720   3
  -9   2  -2 3.06526 2.58378  17
  -9   2  -2 0.08001 1.28725  18
   9  -2   2 1.00578 0.35596   3
   9  -2   2 -0.1025 0.64404   2
  10  -2   2 1.67456 0.41722   5
  11  -2   2 11.7089 1.80141   5
  11  -2   2 13.0329 1.82746   3
  11  -2   2 13.6752 1.83441   6
  12  -2   2 14.2848 2.24212   6
  12  -2   2 15.5574 2.13411   3
  13  -2   2 162.814 20.4667   6
  13  -2   2 133.236 21.4273  11
  13  -2   2 168.803 20.4417   3
  13  -2   2 152.218 20.4446   5
  14  -2   2 6.38318 0.91153   3
  14  -2   2 9.84587 2.80121  11
  14  -2   2 5.09791 0.89708   5
 -15   2  -2 10.7382 1.49538   3
  15  -2   2 7.65734 2.91508  11
  15  -2   2 9.94355 1.45407   5
  16  -2   2 2.22066 0.48560   5
  16  -2   2 1.76983 2.54881  11
  17  -2   2 0.65896 3.05014  11
  16   1  -2 0.63761 0.29843   5
  16   1  -2 0.18873 2.41540  11
  15   1  -2 1.13978 2.65456  11
  15   1  -2 4.34824 1.08349  19
  15   1  -2 1.29121 0.39578   5
 -15  -1   2 1.78828 0.45419   3
 -15  -1   2 1.78636 0.61463   6
  14   1  -2 10.7304 1.62947   5
  14   1  -2 12.5479 2.74287  11
  13   1  -2 0.25047 0.28824   5
  13   1  -2 1.73920 1.95337  11
  13   1  -2 0.47716 0.32177   6
  12   1  -2 -1.1543 1.80165  11
  12   1  -2 -0.2395 0.38936   3
  12   1  -2 -0.1624 0.31467   6
  12   1  -2 -0.2637 0.27021   5
  11   1  -2 0.09833 0.30206   5
  11   1  -2 0.29274 0.41003   3
  11   1  -2 -2.4343 1.75041  11
  11   1  -2 -0.8039 0.41819   6
  10   1  -2 27.1989 4.21507   3
  10   1  -2 35.0700 4.21772   6
  10   1  -2 31.5965 4.18414   5
   9   1  -2 32.4132 3.95979   5
  -9  -1   2 25.1312 4.18408   2
   8   1  -2 177.678 20.9282   3
  -8  -1   2 133.593 23.2811  16
  -8  -1   2 158.321 21.1007   2
   7   1  -2 3.03017 0.63266   3
  -7  -1   2 2.48342 0.98251   2
  -7  -1   2 3.16869 4.64909  16
  -6  -1   2 27.1741 3.40703   1
  -6  -1   2 22.6720 3.74776   2
   5   1  -2 291.062 37.9752   4
  -5  -1   2 301.684 37.8831   4
  -5  -1   2 265.652 37.4552   1
   4   1  -2 118.501 15.9546   4
  -4  -1   2 119.042 15.9619   4
  -3  -1   2 22.8290 4.07800   4
   2   1  -2 43.0393 5.94123   4
  -2  -1   2 43.6287 5.95621   4
   1   1  -2 90.9310 11.9592  15
   1   1  -2 84.8388 12.0488   4
  -1  -1   2 89.0634 12.0722   4
  -1  -1   2 96.3786 12.1583  17
  -1   1  -2 357.300 52.0366   4
   1  -1   2 402.386 52.0360   4
   1  -1   2 419.891 51.7588   1
  -2   1  -2 172.252 22.0695   4
  -2   1  -2 166.937 22.0082   4
   2  -1   2 159.291 21.8360   1
  -3   1  -2 113.522 14.8686   4
   3  -1   2 108.734 14.6403   1
  -4   1  -2 117.450 15.2501   4
   4  -1   2 110.022 14.9595   1
  -5   1  -2 296.638 37.5611   4
   5  -1   2 270.547 37.1901   1
  -6   1  -2 20.5186 3.76579   4
   6  -1   2 25.5962 3.28866   1
   7  -1   2 24.7011 3.46714   2
  -8   1  -2 10.8459 2.47596  15
  -8   1  -2 8.98240 1.35356   1
   8  -1   2 9.35239 1.40259   3
   9  -1   2 39.7222 5.31357   3
  10  -1   2 1.39457 0.42968   3
  10  -1   2 1.36046 0.42090   6
  11  -1   2 54.2251 7.10333   5
  11  -1   2 52.9127 7.11241   3
  11  -1   2 48.9092 8.08458  11
  11  -1   2 56.0864 7.11703   6
  12  -1   2 75.7695 8.96541  11
  12  -1   2 55.0463 7.86750   3
  12  -1   2 57.9648 7.88423   6
  12  -1   2 55.4317 7.86160   5
  13  -1   2 23.8559 3.09361   3
  13  -1   2 18.9830 4.23043  11
  14  -1   2 0.28248 0.29135   5
  14  -1   2 0.41516 0.30942   6
  14  -1   2 -2.8624 2.96788  11
  15  -1   2 -0.0083 2.26300  11
  15  -1   2 -0.0154 0.21997   6
  16  -1   2 -2.4947 2.37328  11
  16  -1   2 0.29147 0.30196   5
  17  -1   2 -1.5327 2.70125  11
  17   0  -2 3.47661 2.71694  11
  16   0  -2 -2.1614 1.94280  11
  16   0  -2 -0.0460 0.29210   5
  15   0  -2 2.93036 1.09911  19
  15   0  -2 0.58020 1.91171  11
  15   0  -2 1.37186 0.38699   5
 -15   0   2 1.33448 0.45482   3
  14   0  -2 8.24789 2.98417  11
  14   0  -2 5.57407 0.90014   5
  13   0  -2 2.27370 0.52269   5
  13   0  -2 3.11924 2.10221  11
  13   0  -2 3.10433 0.60657   6
  13   0  -2 2.77177 0.59773   3
  12   0  -2 12.4374 1.68827   3
  12   0  -2 9.65981 2.73715  11
  12   0  -2 10.2561 1.59096   5
  12   0  -2 11.5575 1.62851   6
  11   0  -2 3.89916 0.65482   5
  11   0  -2 5.84364 3.07590  11
  11   0  -2 3.71110 0.70097   6
  10   0  -2 4.10755 0.82862   3
  10   0  -2 5.26114 0.90048   6
  10   0  -2 4.99524 0.75985   5
 -10   0   2 4.00232 5.31172  16
 -10   0   2 4.02214 1.14330   2
   9   0  -2 116.603 13.8949   3
  -9   0   2 83.1760 16.6203  16
  -9   0   2 107.168 14.1059   2
   8   0  -2 11.2160 1.51969   3
  -8   0   2 17.3597 5.75662  16
  -8   0   2 6.71727 1.70601   2
  -7   0   2 143.249 19.2945   2
  -7   0   2 148.311 21.4970  16
   6   0  -2 59.8690 8.62806   4
  -6   0   2 61.8158 8.63100   4
  -6   0   2 61.6246 8.16886   1
  -6   0   2 63.7941 8.50613  15
   5   0  -2 307.862 42.5380   4
  -5   0   2 297.486 42.2022   1
  -5   0   2 339.054 42.5829   4
  -5   0   2 342.045 42.5461  15
   4   0  -2 82.1805 10.8109   4
  -4   0   2 82.7129 10.8137   4
  -4   0   2 65.9077 10.5636   1
  -4   0   2 73.8660 10.4968   1
  -4   0   2 95.9401 10.8256  15
   3   0  -2 1.05513 0.58189   4
  -3   0   2 2.46087 0.74638   4
  -3   0   2 2.53266 0.41386   1
  -3   0   2 1.37583 0.24108   1
  -3   0   2 0.44811 0.61363  15
   2   0  -2 37.1731 4.81672   4
  -2   0   2 29.1320 4.61811   1
  -2   0   2 42.4560 4.74547  15
  -2   0   2 33.8606 4.81120   4
  -2   0   2 33.7064 4.62699   1
   1   0  -2 1.93276 0.30790   1
   1   0  -2 1.60573 0.50564   4
  -1   0   2 2.54110 0.33938   1
  -1   0   2 2.18075 1.32845  18
  -1   0   2 1.49494 0.53155   4
   0   0   2 3880.57 509.741   4
  -1   0  -2 4.32251 0.98990   4
  -1   0  -2 5.24775 0.88132   1
   1   0   2 5.53965 0.87131   1
  -2   0  -2 128.497 16.0701   4
   2   0   2 125.070 16.0530   4
   2   0   2 109.150 15.8875   1
  -3   0  -2 264.185 33.1805   4
   3   0   2 253.265 33.1617   4
   3   0   2 234.777 32.9367   1
  -4   0  -2 15.3458 2.24957   4
   4   0   2 9.50850 1.64668   1
   4   0   2 15.3389 2.25046   4
  -5   0  -2 239.618 29.2209   4
   5   0   2 205.994 28.7851   1
   5   0   2 213.225 29.1371   4
   6   0   2 85.2551 11.2896   1
  -7   0  -2 23.6166 3.30241   2
   7   0   2 22.2388 3.09278   1
   8   0   2 0.79525 0.39593   3
   9   0   2 41.8448 5.59520   3
  10   0   2 113.245 14.4259   6
  10   0   2 110.278 14.4030   5
  10   0   2 103.907 14.3970   3
  11   0   2 24.2375 5.99289  11
  11   0   2 32.5608 4.14175   3
  11   0   2 31.3377 4.09142   5
  11   0   2 28.8647 4.13539   7
  11   0   2 30.0708 4.08524   6
  12   0   2 1.93897 2.34961  11
  12   0   2 3.78898 0.62462   5
  12   0   2 3.29216 0.64741   3
  12   0   2 2.74655 0.60918   6
  13   0   2 8.17092 1.10668   6
  13   0   2 3.24610 2.44468  11
  13   0   2 6.75932 1.05567   5
 -14   0  -2 1.66123 0.50818   3
  14   0   2 -2.8287 2.21689  11
  14   0   2 0.84463 0.55313   6
  14   0   2 1.31114 0.37914   5
  15   0   2 -1.7839 2.65604  11
  16   0   2 1.30807 3.15176  11
  17  -1  -2 -0.6517 2.15716  11
  16  -1  -2 1.61849 0.40523   5
  16  -1  -2 -0.5116 2.08241  11
  15  -1  -2 7.81881 1.08448   5
  15  -1  -2 3.84080 1.79125  19
  15  -1  -2 10.4610 2.62256  11
  14  -1  -2 5.87342 2.31138  11
  14  -1  -2 7.12733 0.96805   3
  14  -1  -2 4.79807 0.87815   5
  13  -1  -2 5.26238 0.99420   6
  13  -1  -2 7.55476 2.43921  11
  13  -1  -2 6.92602 1.13629   5
  13  -1  -2 8.10522 1.26979   3
  12  -1  -2 0.75111 0.39893   6
  12  -1  -2 1.43380 0.46375   3
  12  -1  -2 4.85855 2.11907  11
  12  -1  -2 0.80543 0.35804   5
  11  -1  -2 31.3868 3.80864   6
  11  -1  -2 28.1697 3.77833   5
  11  -1  -2 26.6908 3.83145   3
  11  -1  -2 34.7331 4.96189  11
 -11   1   2 22.6802 4.13890   2
 -11   1   2 18.4469 8.36352  16
  10  -1  -2 49.0859 5.83994   6
  10  -1  -2 42.5335 5.78815   3
 -10   1   2 39.4365 9.91629  16
 -10   1   2 38.1956 6.02842   2
   9  -1  -2 3.53999 0.67087   3
  -9   1   2 5.91425 1.19605   2
  -9   1   2 0.21186 4.12611  16
   8  -1  -2 19.2155 2.61129   3
  -8   1   2 24.4581 6.85557  16
  -8   1   2 17.2930 4.84729  18
  -8   1   2 23.1409 2.89581   2
  -8   1   2 11.2479 4.22372  17
   7  -1  -2 33.1328 22.8158  12
   7  -1  -2 53.6392 13.5358  12
   6  -1  -2 19.2020 3.26739   4
   6  -1  -2 16.1713 2.30626   2
  -6   1   2 14.9596 2.10858   1
   5  -1  -2 202.808 28.9237   4
  -5   1   2 256.568 29.0764  15
  -5   1   2 188.162 28.6291   1
  -5   1   2 224.547 28.9476   4
   4  -1  -2 234.455 32.9310   4
  -4   1   2 272.490 33.0732  15
  -4   1   2 249.442 32.9433   4
  -4   1   2 238.723 32.7027   1
   3  -1  -2 137.298 18.7910   4
  -3   1   2 126.715 18.6252   1
  -3   1   2 168.444 18.9503  15
  -3   1   2 148.823 18.8085   4
  -3   1   2 128.448 18.6252   1
  -2   1   2 2.73724 0.48189   1
  -2   1   2 1.50441 1.99664  18
  -2   1   2 4.79054 0.97648  15
  -2   1   2 4.71358 0.75496   4
   1  -1  -2 1343.54 174.393   4
   1  -1  -2 1231.85 175.684  18
  -1   1   2 1407.09 174.430   4
   0  -1  -2 3031.25 420.616  13
   0  -1  -2 2986.06 419.446  14
   0  -1  -2 3840.59 424.104  14
   0  -1  -2 3139.95 420.557  13
   0   1   2 2802.72 419.967  13
   0   1   2 3166.90 419.576  14
   0   1   2 3313.01 421.065  13
  -1  -1  -2 25.3924 3.15102   4
  -1  -1  -2 21.0373 3.06414   1
   1   1   2 20.1731 3.09094   1
   2   1   2 40.7069 5.56496   1
  -3  -1  -2 222.408 26.5603   4
   3   1   2 166.889 26.2326   1
   3   1   2 212.396 26.4618   4
  -4  -1  -2 1.19083 0.82052   4
   4   1   2 1.83200 0.80661   4
   4   1   2 2.49249 0.61529   1
  -5  -1  -2 48.0858 6.58010   4
   5   1   2 45.9086 6.14515   1
   5   1   2 43.6436 6.50088   4
   6   1   2 36.1002 4.85760   1
   7   1   2 15.2152 2.17064   3
   7   1   2 15.5264 2.13942   1
   8   1   2 5.34831 0.90628   3
   9   1   2 6.06504 1.00415   3
   9   1   2 5.82735 0.96148   6
   9   1   2 6.01206 0.92263   5
  10   1   2 7.92975 1.38922   3
  10   1   2 10.1767 1.38918   5
  10   1   2 10.6748 1.42627   6
  11   1   2 4.78124 0.75333   5
  11   1   2 4.33198 0.78898   3
  11   1   2 5.06490 2.50022  11
  11   1   2 4.08696 0.80672   6
  12   1   2 30.0751 4.20510   6
  12   1   2 42.6576 6.41821  11
  12   1   2 26.6068 4.17238   5
  12   1   2 34.3152 4.23905   7
 -13  -1  -2 1.89685 0.49974   3
  13   1   2 -1.5736 2.11236  11
  13   1   2 0.71560 0.38641   6
  13   1   2 3.22619 0.61104   7
  13   1   2 0.96961 0.36171   5
 -14  -1  -2 13.9677 1.66078   3
  14   1   2 12.1524 1.60695   6
  14   1   2 8.80531 1.57005   5
  14   1   2 6.82255 2.92218  11
  15   1   2 0.87079 0.35077   5
  15   1   2 -2.6901 2.01000  11
  15   1   2 1.47441 0.35146   6
  16   1   2 6.52460 0.96805   5
  16   1   2 2.51842 2.38637  11
  17  -2  -2 -0.0855 2.23885  11
  16  -2  -2 1.36067 0.44143   5
  16  -2  -2 1.45273 2.26347  11
  15  -2  -2 6.39040 0.93905   3
  15  -2  -2 5.81847 2.53282  11
  15  -2  -2 6.12380 0.91941   5
  15  -2  -2 3.03826 1.72552  19
  14  -2  -2 0.22015 0.38503   3
  14  -2  -2 -0.1069 0.30258   5
  14  -2  -2 -0.1507 2.10010  11
  13  -2  -2 0.99775 0.44164   3
  13  -2  -2 0.87523 0.36675   5
  12  -2  -2 11.7608 1.49789   3
  12  -2  -2 9.68578 1.40319   5
  12  -2  -2 7.68799 1.42236   6
  12  -2  -2 10.0378 2.70330  11
  11  -2  -2 49.9527 6.86846   3
  11  -2  -2 54.5096 6.85672   6
  11  -2  -2 52.7893 6.84125   5
 -11   2   2 47.6505 7.13725   2
  10  -2  -2 32.5380 4.20291   5
  10  -2  -2 29.2852 4.23750   3
 -10   2   2 36.7744 8.41446  16
 -10   2   2 31.2821 4.47141   2
   9  -2  -2 4.36694 0.79875   3
   8  -2  -2 144.377 16.4510   3
  -8   2   2 110.880 18.1814  18
  -8   2   2 114.610 17.2153  17
   7  -2  -2 41.6680 6.34696   4
   7  -2  -2 43.3734 5.77879   2
  -7   2   2 43.3373 5.68261   1
  -7   2   2 45.3027 6.10389   4
  -7   2   2 41.4319 6.66816  17
  -7   2   2 42.1163 6.19972  15
  -7   2   2 42.5540 7.76724  18
   6  -2  -2 4.63800 1.46933   4
  -6   2   2 5.87767 1.46597   4
  -6   2   2 10.6928 3.39108  18
  -6   2   2 9.78460 1.98036  15
   5  -2  -2 3.06692 0.92475   4
  -5   2   2 4.19648 0.94986   4
  -5   2   2 3.56326 0.53927   1
  -5   2   2 2.26570 1.20079  15
  -5   2   2 2.41875 2.47398  18
  -5   2   2 2.70728 1.50827  17
   4  -2  -2 86.2152 13.0783   4
  -4   2   2 99.2880 14.6534  18
  -4   2   2 108.800 13.4007  15
  -4   2   2 96.7505 13.0917   4
  -4   2   2 85.3964 12.9125   1
  -4   2   2 112.628 13.5260  17
   3  -2  -2 2.53300 0.61314   4
  -3   2   2 2.79886 1.17978  17
  -3   2   2 2.20509 1.02161  15
  -3   2   2 3.11071 3.46616  18
  -3   2   2 2.10879 0.41135   1
  -3   2   2 3.05014 0.66118   4
   2  -2  -2 83.2388 8.83526  17
   2  -2  -2 57.7817 8.28430   4
  -2   2   2 50.6891 8.25818   1
  -2   2   2 61.4794 8.30425   4
   1  -2  -2 1.69555 0.72241   4
   1  -2  -2 2.74380 0.38483   4
   1  -2  -2 1.16612 0.30994   1
  -1   2   2 1.57425 0.33637   1
   0  -2  -2 164.149 21.1728   4
   0   2   2 170.142 21.1794   4
   0   2   2 147.102 21.1062   1
  -1  -2  -2 40.9011 5.42223   4
   1   2   2 39.2618 5.40237   4
   1   2   2 38.1131 5.32804   1
  -2  -2  -2 8.88198 1.60521   4
   2   2   2 7.83772 1.53368   1
   2   2   2 8.34269 1.57092   4
   3   2   2 34.9766 4.94970   1
   4   2   2 1.07165 0.59818   1
   4   2   2 0.76308 0.71553   4
   5   2   2 174.303 23.0195   1
   6   2   2 27.8065 3.79196   1
   7   2   2 3.98862 0.74912   3
   7   2   2 4.12578 0.71418   1
   8   2   2 24.5879 3.35403   3
   9   2   2 24.1189 3.13111   5
   9   2   2 22.0407 3.15936   3
  10   2   2 4.06301 0.78206   6
  10   2   2 4.34195 0.80843   3
  10   2   2 3.78511 2.28505  11
  10   2   2 5.20460 0.75978   5
  11   2   2 33.4136 5.66088  11
  11   2   2 35.2726 4.59170   5
  11   2   2 32.3409 4.60940   6
  11   2   2 35.7942 4.66942   7
  12   2   2 1.77386 2.22361  11
  12   2   2 2.78718 0.62138   7
  12   2   2 2.30233 0.66145   6
  12   2   2 2.23649 0.56105   5
 -13  -2  -2 0.89130 0.46369   3
  13   2   2 0.82310 0.34174   6
  13   2   2 0.28659 0.47442   7
[truncated: 3,180,903 more chars]
